# Supplementary material for: Exploiting the pathway structure of metabolism to reveal high-order epistasis
Source: BMC Syst Biol. 2008 Apr 30;2:40. doi: 10.1186/1752-0509-2-40 (PMC2390508; doi:10.1186/1752-0509-2-40)
Supplement: Additional file 1 — Supplementary Data. The data provided lists the reaction labels corresponding to each minimal cut set discovered by the NetKO algorithm for E. coli biomass production in rich media. [file 1752-0509-2-40-S1.xls]

## Sheet: Cutset_dump
List of minimal cut sets for biomass in E. coli iJR904 (please refer to model in Reed JL et al Genome Biol. 2003;4(9):R54.)
so4[e] nutrient flux	taur[e] nutrient flux	btn nutrient flux	cys-L[e] nutrient flux
o2[e] nutrient flux	so4[e] nutrient flux	btn nutrient flux	cys-L[e] nutrient flux
IPPMIb	leu-L[e] nutrient flux
IPPMIa	leu-L[e] nutrient flux
ILETA	ile-L[e] nutrient flux
PHETA1	phe-L[e] nutrient flux
TYRTA	tyr-L[e] nutrient flux
HSDy	met-L[e] nutrient flux
THRAr	HSDy	thr-L[e] nutrient flux
ASAD	met-L[e] nutrient flux
ASAD	26dap-M[e] nutrient flux
ASAD	THRAr	thr-L[e] nutrient flux
SDPTA	26dap-M[e] nutrient flux
SULR	btn nutrient flux	cys-L[e] nutrient flux
BTS2	so4[e] nutrient flux	taur[e] nutrient flux	cys-L[e] nutrient flux
BTS2	o2[e] nutrient flux	so4[e] nutrient flux	cys-L[e] nutrient flux
BTS2	SULR	cys-L[e] nutrient flux
GLUR
PGAMT
ACOTA	arg-L[e] nutrient flux	orn[e] nutrient flux
AGPR	arg-L[e] nutrient flux	orn[e] nutrient flux
OMCDC	leu-L[e] nutrient flux
IPMD	leu-L[e] nutrient flux
IPPS	leu-L[e] nutrient flux
LEUTAi	leu-L[e] nutrient flux
DHAD1	val-L[e] nutrient flux
DHAD1	VALTA	leu-L[e] nutrient flux
DHAD2	ile-L[e] nutrient flux
KARA1i	val-L[e] nutrient flux
KARA1i	VALTA	leu-L[e] nutrient flux
KARA2i	ile-L[e] nutrient flux
ACLS	val-L[e] nutrient flux
ACLS	VALTA	leu-L[e] nutrient flux
ACHBS	ile-L[e] nutrient flux
THRD_L	ile-L[e] nutrient flux
HCO3E
PPND	tyr-L[e] nutrient flux
ANPRT	trp-L[e] nutrient flux	indole[e] nutrient flux
ANS	trp-L[e] nutrient flux	indole[e] nutrient flux
IGPS	trp-L[e] nutrient flux	indole[e] nutrient flux
PRAIi	trp-L[e] nutrient flux	indole[e] nutrient flux
TRPS3	TRPS1	trp-L[e] nutrient flux	indole[e] nutrient flux
TRPS2	ANPRT	TRPAS2	trp-L[e] nutrient flux
TRPS2	ANS	TRPAS2	trp-L[e] nutrient flux
TRPS2	IGPS	TRPAS2	trp-L[e] nutrient flux
TRPS2	PRAIi	TRPAS2	trp-L[e] nutrient flux
TRPS2	TRPS1	TRPAS2	trp-L[e] nutrient flux
CHORM	phe-L[e] nutrient flux
CHORM	tyr-L[e] nutrient flux
PPNDH	phe-L[e] nutrient flux
SHKK
DDPA
SHK3Dr
DHQD
CHORS
DHQS
PSCVT
TYRt2r	TYRTA
TYRt2r	PPND
TYRt2r	CHORM
TRPt2r	ANPRT	indole[e] nutrient flux
TRPt2r	ANS	indole[e] nutrient flux
TRPt2r	IGPS	indole[e] nutrient flux
TRPt2r	PRAIi	indole[e] nutrient flux
TRPt2r	TRPS3	TRPS1	indole[e] nutrient flux
TRPt2r	TRPS2	ANPRT	TRPAS2
TRPt2r	TRPS2	ANS	TRPAS2
TRPt2r	TRPS2	IGPS	TRPAS2
TRPt2r	TRPS2	PRAIi	TRPAS2
TRPt2r	TRPS2	TRPS1	TRPAS2
TRPt2r	SHKK
TRPt2r	DDPA
TRPt2r	SHK3Dr
TRPt2r	DHQD
TRPt2r	CHORS
TRPt2r	DHQS
TRPt2r	PSCVT
TAURabc	so4[e] nutrient flux	btn nutrient flux	cys-L[e] nutrient flux
TAURabc	BTS2	so4[e] nutrient flux	cys-L[e] nutrient flux
INDOLEt2r	ANPRT	trp-L[e] nutrient flux
INDOLEt2r	ANS	trp-L[e] nutrient flux
INDOLEt2r	IGPS	trp-L[e] nutrient flux
INDOLEt2r	PRAIi	trp-L[e] nutrient flux
INDOLEt2r	TRPS3	TRPS1	trp-L[e] nutrient flux
INDOLEt2r	TRPt2r	ANPRT
INDOLEt2r	TRPt2r	ANS
INDOLEt2r	TRPt2r	IGPS
INDOLEt2r	TRPt2r	PRAIi
INDOLEt2r	TRPt2r	TRPS3	TRPS1
METabc	HSDy
METabc	ASAD
THRabc	THRt4	THRt2r	THRAr	HSDy
THRabc	THRt4	THRt2r	ASAD	THRAr
ORNabc	ACOTA	ARGORNt7	PTRCORNt7	arg-L[e] nutrient flux
ORNabc	AGPR	ARGORNt7	PTRCORNt7	arg-L[e] nutrient flux
ORNabc	ARGabc	ACOTA	PTRCORNt7
ORNabc	ARGabc	AGPR	PTRCORNt7
SULabc	taur[e] nutrient flux	btn nutrient flux	cys-L[e] nutrient flux
SULabc	o2[e] nutrient flux	btn nutrient flux	cys-L[e] nutrient flux
SULabc	BTS2	taur[e] nutrient flux	cys-L[e] nutrient flux
SULabc	BTS2	o2[e] nutrient flux	cys-L[e] nutrient flux
SULabc	TAURabc	btn nutrient flux	cys-L[e] nutrient flux
SULabc	TAURabc	BTS2	cys-L[e] nutrient flux
NAt3_1	THRabc	NAt3_2	NAt3_1.5	THRt2r	THRAr	HSDy	na1[e] nutrient flux
NAt3_1	THRabc	NAt3_2	NAt3_1.5	THRt2r	ASAD	THRAr	na1[e] nutrient flux
ILEt2r	ILEabc	ILETA
ILEt2r	ILEabc	DHAD2
ILEt2r	ILEabc	KARA2i
ILEt2r	ILEabc	ACHBS
ILEt2r	ILEabc	THRD_L
VALt2r	VALabc	DHAD1
VALt2r	VALabc	KARA1i
VALt2r	VALabc	ACLS
LEUt2r	LEUabc	IPPMIb
LEUt2r	LEUabc	IPPMIa
LEUt2r	LEUabc	OMCDC
LEUt2r	LEUabc	IPMD
LEUt2r	LEUabc	IPPS
LEUt2r	LEUabc	LEUTAi
LEUt2r	LEUabc	DHAD1	VALTA
LEUt2r	LEUabc	KARA1i	VALTA
LEUt2r	LEUabc	ACLS	VALTA
PHEt2r	PHETA1
PHEt2r	CHORM
PHEt2r	PPNDH
O2t	so4[e] nutrient flux	btn nutrient flux	cys-L[e] nutrient flux
O2t	BTS2	so4[e] nutrient flux	cys-L[e] nutrient flux
O2t	SULabc	btn nutrient flux	cys-L[e] nutrient flux
O2t	SULabc	BTS2	cys-L[e] nutrient flux
CYSabc	so4[e] nutrient flux	taur[e] nutrient flux	btn nutrient flux
CYSabc	o2[e] nutrient flux	so4[e] nutrient flux	btn nutrient flux
CYSabc	SULR	btn nutrient flux
CYSabc	BTS2	so4[e] nutrient flux	taur[e] nutrient flux
CYSabc	BTS2	o2[e] nutrient flux	so4[e] nutrient flux
CYSabc	BTS2	SULR
CYSabc	TAURabc	so4[e] nutrient flux	btn nutrient flux
CYSabc	TAURabc	BTS2	so4[e] nutrient flux
CYSabc	SULabc	taur[e] nutrient flux	btn nutrient flux
CYSabc	SULabc	o2[e] nutrient flux	btn nutrient flux
CYSabc	SULabc	BTS2	taur[e] nutrient flux
CYSabc	SULabc	BTS2	o2[e] nutrient flux
CYSabc	SULabc	TAURabc	btn nutrient flux
CYSabc	SULabc	TAURabc	BTS2
CYSabc	O2t	so4[e] nutrient flux	btn nutrient flux
CYSabc	O2t	BTS2	so4[e] nutrient flux
CYSabc	O2t	SULabc	btn nutrient flux
CYSabc	O2t	SULabc	BTS2
DAPabc	ASAD
DAPabc	SDPTA
THRS	THRAr	thr-L[e] nutrient flux
THRS	THRabc	THRt4	THRt2r	THRAr
THRS	NAt3_1	THRabc	NAt3_2	NAt3_1.5	THRt2r	THRAr	na1[e] nutrient flux
HSK	THRAr	thr-L[e] nutrient flux
HSK	THRabc	THRt4	THRt2r	THRAr
HSK	NAt3_1	THRabc	NAt3_2	NAt3_1.5	THRt2r	THRAr	na1[e] nutrient flux
ASPK	met-L[e] nutrient flux
ASPK	26dap-M[e] nutrient flux
ASPK	THRAr	thr-L[e] nutrient flux
ASPK	METabc
ASPK	THRabc	THRt4	THRt2r	THRAr
ASPK	NAt3_1	THRabc	NAt3_2	NAt3_1.5	THRt2r	THRAr	na1[e] nutrient flux
ASPK	DAPabc
DAPDC	lys-L[e] nutrient flux
DAPDC	LYSabc	LYSt2r
DAPE	26dap-M[e] nutrient flux
DAPE	DAPabc
SDPDS	26dap-M[e] nutrient flux
SDPDS	DAPabc
THDPS	26dap-M[e] nutrient flux
THDPS	DAPabc
DHDPRy	26dap-M[e] nutrient flux
DHDPRy	DAPabc
DHDPS	26dap-M[e] nutrient flux
DHDPS	DAPabc
ARGORNt7	ARGabc	ACOTA	orn[e] nutrient flux
ARGORNt7	ARGabc	AGPR	orn[e] nutrient flux
IMPD	xan[e] nutrient flux	gua[e] nutrient flux	xtsn[e] nutrient flux	gsn[e] nutrient flux	dgsn[e] nutrient flux
IMPD	XTSNt2r	xan[e] nutrient flux	gua[e] nutrient flux	gsn[e] nutrient flux	dgsn[e] nutrient flux
IMPD	DGSNt2	xan[e] nutrient flux	gua[e] nutrient flux	xtsn[e] nutrient flux	gsn[e] nutrient flux
IMPD	DGSNt2	XTSNt2r	xan[e] nutrient flux	gua[e] nutrient flux	gsn[e] nutrient flux
IMPD	GSNt2	xan[e] nutrient flux	gua[e] nutrient flux	xtsn[e] nutrient flux	dgsn[e] nutrient flux
IMPD	GSNt2	XTSNt2r	xan[e] nutrient flux	gua[e] nutrient flux	dgsn[e] nutrient flux
IMPD	GSNt2	DGSNt2	xan[e] nutrient flux	gua[e] nutrient flux	xtsn[e] nutrient flux
IMPD	GSNt2	DGSNt2	XTSNt2r	xan[e] nutrient flux	gua[e] nutrient flux
IMPD	XANt2	XANt	gua[e] nutrient flux	xtsn[e] nutrient flux	gsn[e] nutrient flux	dgsn[e] nutrient flux
IMPD	XANt2	XANt	XTSNt2r	gua[e] nutrient flux	gsn[e] nutrient flux	dgsn[e] nutrient flux
IMPD	XANt2	XANt	DGSNt2	gua[e] nutrient flux	xtsn[e] nutrient flux	gsn[e] nutrient flux
IMPD	XANt2	XANt	DGSNt2	XTSNt2r	gua[e] nutrient flux	gsn[e] nutrient flux
IMPD	XANt2	XANt	GSNt2	gua[e] nutrient flux	xtsn[e] nutrient flux	dgsn[e] nutrient flux
IMPD	XANt2	XANt	GSNt2	XTSNt2r	gua[e] nutrient flux	dgsn[e] nutrient flux
IMPD	XANt2	XANt	GSNt2	DGSNt2	gua[e] nutrient flux	xtsn[e] nutrient flux
IMPD	XANt2	XANt	GSNt2	DGSNt2	XTSNt2r	gua[e] nutrient flux
IMPD	GUAt2	GUAt	xan[e] nutrient flux	xtsn[e] nutrient flux	gsn[e] nutrient flux	dgsn[e] nutrient flux
IMPD	GUAt2	GUAt	XTSNt2r	xan[e] nutrient flux	gsn[e] nutrient flux	dgsn[e] nutrient flux
IMPD	GUAt2	GUAt	DGSNt2	xan[e] nutrient flux	xtsn[e] nutrient flux	gsn[e] nutrient flux
IMPD	GUAt2	GUAt	DGSNt2	XTSNt2r	xan[e] nutrient flux	gsn[e] nutrient flux
IMPD	GUAt2	GUAt	GSNt2	xan[e] nutrient flux	xtsn[e] nutrient flux	dgsn[e] nutrient flux
IMPD	GUAt2	GUAt	GSNt2	XTSNt2r	xan[e] nutrient flux	dgsn[e] nutrient flux
IMPD	GUAt2	GUAt	GSNt2	DGSNt2	xan[e] nutrient flux	xtsn[e] nutrient flux
IMPD	GUAt2	GUAt	GSNt2	DGSNt2	XTSNt2r	xan[e] nutrient flux
IMPD	GUAt2	XANt2	GUAt	XANt	xtsn[e] nutrient flux	gsn[e] nutrient flux	dgsn[e] nutrient flux
IMPD	GUAt2	XANt2	GUAt	XANt	XTSNt2r	gsn[e] nutrient flux	dgsn[e] nutrient flux
IMPD	GUAt2	XANt2	GUAt	XANt	DGSNt2	xtsn[e] nutrient flux	gsn[e] nutrient flux
IMPD	GUAt2	XANt2	GUAt	XANt	DGSNt2	XTSNt2r	gsn[e] nutrient flux
IMPD	GUAt2	XANt2	GUAt	XANt	GSNt2	xtsn[e] nutrient flux	dgsn[e] nutrient flux
IMPD	GUAt2	XANt2	GUAt	XANt	GSNt2	XTSNt2r	dgsn[e] nutrient flux
IMPD	GUAt2	XANt2	GUAt	XANt	GSNt2	DGSNt2	xtsn[e] nutrient flux
IMPD	GUAt2	XANt2	GUAt	XANt	GSNt2	DGSNt2	XTSNt2r
GMPS2	gua[e] nutrient flux	gsn[e] nutrient flux	dgsn[e] nutrient flux
GMPS2	DGSNt2	gua[e] nutrient flux	gsn[e] nutrient flux
GMPS2	GSNt2	gua[e] nutrient flux	dgsn[e] nutrient flux
GMPS2	GSNt2	DGSNt2	gua[e] nutrient flux
GMPS2	GUAt2	GUAt	gsn[e] nutrient flux	dgsn[e] nutrient flux
GMPS2	GUAt2	GUAt	DGSNt2	gsn[e] nutrient flux
GMPS2	GUAt2	GUAt	GSNt2	dgsn[e] nutrient flux
GMPS2	GUAt2	GUAt	GSNt2	DGSNt2
TKT1	TKT2
TKT1	TALA
TALA	TKT2
TALA	TYRt2r	TKT2
TALA	INDOLEt2r	TRPt2r	TKT2
TALA	PHEt2r	TKT2
TRDR
PUNP7	IMPD	xan[e] nutrient flux	gua[e] nutrient flux	gsn[e] nutrient flux	dgsn[e] nutrient flux
PUNP7	IMPD	DGSNt2	xan[e] nutrient flux	gua[e] nutrient flux	gsn[e] nutrient flux
PUNP7	IMPD	GSNt2	xan[e] nutrient flux	gua[e] nutrient flux	dgsn[e] nutrient flux
PUNP7	IMPD	GSNt2	DGSNt2	xan[e] nutrient flux	gua[e] nutrient flux
PUNP7	IMPD	XANt2	XANt	gua[e] nutrient flux	gsn[e] nutrient flux	dgsn[e] nutrient flux
PUNP7	IMPD	XANt2	XANt	DGSNt2	gua[e] nutrient flux	gsn[e] nutrient flux
PUNP7	IMPD	XANt2	XANt	GSNt2	gua[e] nutrient flux	dgsn[e] nutrient flux
PUNP7	IMPD	XANt2	XANt	GSNt2	DGSNt2	gua[e] nutrient flux
PUNP7	IMPD	GUAt2	GUAt	xan[e] nutrient flux	gsn[e] nutrient flux	dgsn[e] nutrient flux
PUNP7	IMPD	GUAt2	GUAt	DGSNt2	xan[e] nutrient flux	gsn[e] nutrient flux
PUNP7	IMPD	GUAt2	GUAt	GSNt2	xan[e] nutrient flux	dgsn[e] nutrient flux
PUNP7	IMPD	GUAt2	GUAt	GSNt2	DGSNt2	xan[e] nutrient flux
PUNP7	IMPD	GUAt2	XANt2	GUAt	XANt	gsn[e] nutrient flux	dgsn[e] nutrient flux
PUNP7	IMPD	GUAt2	XANt2	GUAt	XANt	DGSNt2	gsn[e] nutrient flux
PUNP7	IMPD	GUAt2	XANt2	GUAt	XANt	GSNt2	dgsn[e] nutrient flux
PUNP7	IMPD	GUAt2	XANt2	GUAt	XANt	GSNt2	DGSNt2
PUNP4	IMPD	xan[e] nutrient flux	gua[e] nutrient flux	xtsn[e] nutrient flux	gsn[e] nutrient flux
PUNP4	IMPD	XTSNt2r	xan[e] nutrient flux	gua[e] nutrient flux	gsn[e] nutrient flux
PUNP4	IMPD	GSNt2	xan[e] nutrient flux	gua[e] nutrient flux	xtsn[e] nutrient flux
PUNP4	IMPD	GSNt2	XTSNt2r	xan[e] nutrient flux	gua[e] nutrient flux
PUNP4	IMPD	XANt2	XANt	gua[e] nutrient flux	xtsn[e] nutrient flux	gsn[e] nutrient flux
PUNP4	IMPD	XANt2	XANt	XTSNt2r	gua[e] nutrient flux	gsn[e] nutrient flux
PUNP4	IMPD	XANt2	XANt	GSNt2	gua[e] nutrient flux	xtsn[e] nutrient flux
PUNP4	IMPD	XANt2	XANt	GSNt2	XTSNt2r	gua[e] nutrient flux
PUNP4	IMPD	GUAt2	GUAt	xan[e] nutrient flux	xtsn[e] nutrient flux	gsn[e] nutrient flux
PUNP4	IMPD	GUAt2	GUAt	XTSNt2r	xan[e] nutrient flux	gsn[e] nutrient flux
PUNP4	IMPD	GUAt2	GUAt	GSNt2	xan[e] nutrient flux	xtsn[e] nutrient flux
PUNP4	IMPD	GUAt2	GUAt	GSNt2	XTSNt2r	xan[e] nutrient flux
PUNP4	IMPD	GUAt2	XANt2	GUAt	XANt	xtsn[e] nutrient flux	gsn[e] nutrient flux
PUNP4	IMPD	GUAt2	XANt2	GUAt	XANt	XTSNt2r	gsn[e] nutrient flux
PUNP4	IMPD	GUAt2	XANt2	GUAt	XANt	GSNt2	xtsn[e] nutrient flux
PUNP4	IMPD	GUAt2	XANt2	GUAt	XANt	GSNt2	XTSNt2r
PUNP4	GMPS2	gua[e] nutrient flux	gsn[e] nutrient flux
PUNP4	GMPS2	GSNt2	gua[e] nutrient flux
PUNP4	GMPS2	GUAt2	GUAt	gsn[e] nutrient flux
PUNP4	GMPS2	GUAt2	GUAt	GSNt2
PUNP4	PUNP7	IMPD	xan[e] nutrient flux	gua[e] nutrient flux	gsn[e] nutrient flux
PUNP4	PUNP7	IMPD	GSNt2	xan[e] nutrient flux	gua[e] nutrient flux
PUNP4	PUNP7	IMPD	XANt2	XANt	gua[e] nutrient flux	gsn[e] nutrient flux
PUNP4	PUNP7	IMPD	XANt2	XANt	GSNt2	gua[e] nutrient flux
PUNP4	PUNP7	IMPD	GUAt2	GUAt	xan[e] nutrient flux	gsn[e] nutrient flux
PUNP4	PUNP7	IMPD	GUAt2	GUAt	GSNt2	xan[e] nutrient flux
PUNP4	PUNP7	IMPD	GUAt2	XANt2	GUAt	XANt	gsn[e] nutrient flux
PUNP4	PUNP7	IMPD	GUAt2	XANt2	GUAt	XANt	GSNt2
DTMPK
TMDS	thymd[e] nutrient flux
TMDS	THMDt2	THMDt2r
TMDK1	TMDS
RNDR3	RNTR3
RNDR2	RNTR2
RNDR1	RNTR1
NDPK4
NDPK8	RNTR1
NDPK7	RNTR3
NDPK5	RNTR2
NDPK3	CTPS2
NDPK2
NDPK1	ADK3
GSNK	PUNP3	IMPD	xan[e] nutrient flux	gua[e] nutrient flux	xtsn[e] nutrient flux	dgsn[e] nutrient flux
GSNK	PUNP3	IMPD	XTSNt2r	xan[e] nutrient flux	gua[e] nutrient flux	dgsn[e] nutrient flux
GSNK	PUNP3	IMPD	DGSNt2	xan[e] nutrient flux	gua[e] nutrient flux	xtsn[e] nutrient flux
GSNK	PUNP3	IMPD	DGSNt2	XTSNt2r	xan[e] nutrient flux	gua[e] nutrient flux
GSNK	PUNP3	IMPD	XANt2	XANt	gua[e] nutrient flux	xtsn[e] nutrient flux	dgsn[e] nutrient flux
GSNK	PUNP3	IMPD	XANt2	XANt	XTSNt2r	gua[e] nutrient flux	dgsn[e] nutrient flux
GSNK	PUNP3	IMPD	XANt2	XANt	DGSNt2	gua[e] nutrient flux	xtsn[e] nutrient flux
GSNK	PUNP3	IMPD	XANt2	XANt	DGSNt2	XTSNt2r	gua[e] nutrient flux
GSNK	PUNP3	IMPD	GUAt2	GUAt	xan[e] nutrient flux	xtsn[e] nutrient flux	dgsn[e] nutrient flux
GSNK	PUNP3	IMPD	GUAt2	GUAt	XTSNt2r	xan[e] nutrient flux	dgsn[e] nutrient flux
GSNK	PUNP3	IMPD	GUAt2	GUAt	DGSNt2	xan[e] nutrient flux	xtsn[e] nutrient flux
GSNK	PUNP3	IMPD	GUAt2	GUAt	DGSNt2	XTSNt2r	xan[e] nutrient flux
GSNK	PUNP3	IMPD	GUAt2	XANt2	GUAt	XANt	xtsn[e] nutrient flux	dgsn[e] nutrient flux
GSNK	PUNP3	IMPD	GUAt2	XANt2	GUAt	XANt	XTSNt2r	dgsn[e] nutrient flux
GSNK	PUNP3	IMPD	GUAt2	XANt2	GUAt	XANt	DGSNt2	xtsn[e] nutrient flux
GSNK	PUNP3	IMPD	GUAt2	XANt2	GUAt	XANt	DGSNt2	XTSNt2r
GSNK	PUNP3	GMPS2	gua[e] nutrient flux	dgsn[e] nutrient flux
GSNK	PUNP3	GMPS2	DGSNt2	gua[e] nutrient flux
GSNK	PUNP3	GMPS2	GUAt2	GUAt	dgsn[e] nutrient flux
GSNK	PUNP3	GMPS2	GUAt2	GUAt	DGSNt2
GSNK	PUNP3	PUNP7	IMPD	xan[e] nutrient flux	gua[e] nutrient flux	dgsn[e] nutrient flux
GSNK	PUNP3	PUNP7	IMPD	DGSNt2	xan[e] nutrient flux	gua[e] nutrient flux
GSNK	PUNP3	PUNP7	IMPD	XANt2	XANt	gua[e] nutrient flux	dgsn[e] nutrient flux
GSNK	PUNP3	PUNP7	IMPD	XANt2	XANt	DGSNt2	gua[e] nutrient flux
GSNK	PUNP3	PUNP7	IMPD	GUAt2	GUAt	xan[e] nutrient flux	dgsn[e] nutrient flux
GSNK	PUNP3	PUNP7	IMPD	GUAt2	GUAt	DGSNt2	xan[e] nutrient flux
GSNK	PUNP3	PUNP7	IMPD	GUAt2	XANt2	GUAt	XANt	dgsn[e] nutrient flux
GSNK	PUNP3	PUNP7	IMPD	GUAt2	XANt2	GUAt	XANt	DGSNt2
GSNK	PUNP4	PUNP3	IMPD	xan[e] nutrient flux	gua[e] nutrient flux	xtsn[e] nutrient flux
GSNK	PUNP4	PUNP3	IMPD	XTSNt2r	xan[e] nutrient flux	gua[e] nutrient flux
GSNK	PUNP4	PUNP3	IMPD	XANt2	XANt	gua[e] nutrient flux	xtsn[e] nutrient flux
GSNK	PUNP4	PUNP3	IMPD	XANt2	XANt	XTSNt2r	gua[e] nutrient flux
GSNK	PUNP4	PUNP3	IMPD	GUAt2	GUAt	xan[e] nutrient flux	xtsn[e] nutrient flux
GSNK	PUNP4	PUNP3	IMPD	GUAt2	GUAt	XTSNt2r	xan[e] nutrient flux
GSNK	PUNP4	PUNP3	IMPD	GUAt2	XANt2	GUAt	XANt	xtsn[e] nutrient flux
GSNK	PUNP4	PUNP3	IMPD	GUAt2	XANt2	GUAt	XANt	XTSNt2r
GSNK	PUNP4	PUNP3	GMPS2	gua[e] nutrient flux
GSNK	PUNP4	PUNP3	GMPS2	GUAt2	GUAt
GSNK	PUNP4	PUNP3	PUNP7	IMPD	xan[e] nutrient flux	gua[e] nutrient flux
GSNK	PUNP4	PUNP3	PUNP7	IMPD	XANt2	XANt	gua[e] nutrient flux
GSNK	PUNP4	PUNP3	PUNP7	IMPD	GUAt2	GUAt	xan[e] nutrient flux
GSNK	PUNP4	PUNP3	PUNP7	IMPD	GUAt2	XANt2	GUAt	XANt
GUAPRT	GMPS2	PUNP3	gsn[e] nutrient flux
GUAPRT	GMPS2	GSNt2	PUNP3
GUAPRT	GUAD	IMPD	PUNP3	xan[e] nutrient flux	xtsn[e] nutrient flux	gsn[e] nutrient flux
GUAPRT	GUAD	IMPD	XTSNt2r	PUNP3	xan[e] nutrient flux	gsn[e] nutrient flux
GUAPRT	GUAD	IMPD	GSNt2	PUNP3	xan[e] nutrient flux	xtsn[e] nutrient flux
GUAPRT	GUAD	IMPD	GSNt2	XTSNt2r	PUNP3	xan[e] nutrient flux
GUAPRT	GUAD	IMPD	XANt2	XANt	PUNP3	xtsn[e] nutrient flux	gsn[e] nutrient flux
GUAPRT	GUAD	IMPD	XANt2	XANt	XTSNt2r	PUNP3	gsn[e] nutrient flux
GUAPRT	GUAD	IMPD	XANt2	XANt	GSNt2	PUNP3	xtsn[e] nutrient flux
GUAPRT	GUAD	IMPD	XANt2	XANt	GSNt2	XTSNt2r	PUNP3
GUAPRT	PUNP7	GUAD	IMPD	PUNP3	xan[e] nutrient flux	gsn[e] nutrient flux
GUAPRT	PUNP7	GUAD	IMPD	GSNt2	PUNP3	xan[e] nutrient flux
GUAPRT	PUNP7	GUAD	IMPD	XANt2	XANt	PUNP3	gsn[e] nutrient flux
GUAPRT	PUNP7	GUAD	IMPD	XANt2	XANt	GSNt2	PUNP3
GUAPRT	GSNK	GMPS2
GUAPRT	GSNK	GUAD	IMPD	xan[e] nutrient flux	xtsn[e] nutrient flux
GUAPRT	GSNK	GUAD	IMPD	XTSNt2r	xan[e] nutrient flux
GUAPRT	GSNK	GUAD	IMPD	XANt2	XANt	xtsn[e] nutrient flux
GUAPRT	GSNK	GUAD	IMPD	XANt2	XANt	XTSNt2r
GUAPRT	GSNK	PUNP7	GUAD	IMPD	xan[e] nutrient flux
GUAPRT	GSNK	PUNP7	GUAD	IMPD	XANt2	XANt
XPPT	IMPD	gua[e] nutrient flux	gsn[e] nutrient flux	dgsn[e] nutrient flux
XPPT	IMPD	DGSNt2	gua[e] nutrient flux	gsn[e] nutrient flux
XPPT	IMPD	GSNt2	gua[e] nutrient flux	dgsn[e] nutrient flux
XPPT	IMPD	GSNt2	DGSNt2	gua[e] nutrient flux
XPPT	IMPD	GUAt2	GUAt	gsn[e] nutrient flux	dgsn[e] nutrient flux
XPPT	IMPD	GUAt2	GUAt	DGSNt2	gsn[e] nutrient flux
XPPT	IMPD	GUAt2	GUAt	GSNt2	dgsn[e] nutrient flux
XPPT	IMPD	GUAt2	GUAt	GSNt2	DGSNt2
XPPT	PUNP4	IMPD	gua[e] nutrient flux	gsn[e] nutrient flux
XPPT	PUNP4	IMPD	GSNt2	gua[e] nutrient flux
XPPT	PUNP4	IMPD	GUAt2	GUAt	gsn[e] nutrient flux
XPPT	PUNP4	IMPD	GUAt2	GUAt	GSNt2
XPPT	GSNK	PUNP3	IMPD	gua[e] nutrient flux	dgsn[e] nutrient flux
XPPT	GSNK	PUNP3	IMPD	DGSNt2	gua[e] nutrient flux
XPPT	GSNK	PUNP3	IMPD	GUAt2	GUAt	dgsn[e] nutrient flux
XPPT	GSNK	PUNP3	IMPD	GUAt2	GUAt	DGSNt2
XPPT	GSNK	PUNP4	PUNP3	IMPD	gua[e] nutrient flux
XPPT	GSNK	PUNP4	PUNP3	IMPD	GUAt2	GUAt
XPPT	GUAPRT	IMPD	PUNP3	gsn[e] nutrient flux
XPPT	GUAPRT	IMPD	GSNt2	PUNP3
XPPT	GUAPRT	GSNK	IMPD
GK1
DUTPDP	NTD3	DURIPP	URIDK2r	dcyt[e] nutrient flux	duri[e] nutrient flux	thymd[e] nutrient flux
DUTPDP	NTD3	THMDt2	THMDt2r	DURIPP	URIDK2r	dcyt[e] nutrient flux	duri[e] nutrient flux
DUTPDP	NTD3	DURIt2	DURIPP	URIDK2r	dcyt[e] nutrient flux	thymd[e] nutrient flux
DUTPDP	NTD3	DURIt2	THMDt2	THMDt2r	DURIPP	URIDK2r	dcyt[e] nutrient flux
DUTPDP	NTD3	DCYTt2	DURIPP	URIDK2r	duri[e] nutrient flux	thymd[e] nutrient flux
DUTPDP	NTD3	DCYTt2	THMDt2	THMDt2r	DURIPP	URIDK2r	duri[e] nutrient flux
DUTPDP	NTD3	DCYTt2	DURIt2	DURIPP	URIDK2r	thymd[e] nutrient flux
DUTPDP	NTD3	DCYTt2	DURIt2	THMDt2	THMDt2r	DURIPP	URIDK2r
DUTPDP	TMDK1	NTD3	DURIPP	URIDK2r	dcyt[e] nutrient flux	duri[e] nutrient flux
DUTPDP	TMDK1	NTD3	DURIt2	DURIPP	URIDK2r	dcyt[e] nutrient flux
DUTPDP	TMDK1	NTD3	DCYTt2	DURIPP	URIDK2r	duri[e] nutrient flux
DUTPDP	TMDK1	NTD3	DCYTt2	DURIt2	DURIPP	URIDK2r
DUTPDP	DURIK1	URIDK2r	thymd[e] nutrient flux
DUTPDP	DURIK1	THMDt2	THMDt2r	URIDK2r
DUTPDP	DURIK1	TMDK1	URIDK2r
DUTPDP	RNDR4	NTD3	DURIPP	NDPK6	dcyt[e] nutrient flux	duri[e] nutrient flux	thymd[e] nutrient flux
DUTPDP	RNDR4	NTD3	THMDt2	THMDt2r	DURIPP	NDPK6	dcyt[e] nutrient flux	duri[e] nutrient flux
DUTPDP	RNDR4	NTD3	DURIt2	DURIPP	NDPK6	dcyt[e] nutrient flux	thymd[e] nutrient flux
DUTPDP	RNDR4	NTD3	DURIt2	THMDt2	THMDt2r	DURIPP	NDPK6	dcyt[e] nutrient flux
DUTPDP	RNDR4	NTD3	DCYTt2	DURIPP	NDPK6	duri[e] nutrient flux	thymd[e] nutrient flux
DUTPDP	RNDR4	NTD3	DCYTt2	THMDt2	THMDt2r	DURIPP	NDPK6	duri[e] nutrient flux
DUTPDP	RNDR4	NTD3	DCYTt2	DURIt2	DURIPP	NDPK6	thymd[e] nutrient flux
DUTPDP	RNDR4	NTD3	DCYTt2	DURIt2	THMDt2	THMDt2r	DURIPP	NDPK6
DUTPDP	RNDR4	TMDK1	NTD3	DURIPP	NDPK6	dcyt[e] nutrient flux	duri[e] nutrient flux
DUTPDP	RNDR4	TMDK1	NTD3	DURIt2	DURIPP	NDPK6	dcyt[e] nutrient flux
DUTPDP	RNDR4	TMDK1	NTD3	DCYTt2	DURIPP	NDPK6	duri[e] nutrient flux
DUTPDP	RNDR4	TMDK1	NTD3	DCYTt2	DURIt2	DURIPP	NDPK6
DUTPDP	RNDR4	DURIK1	NDPK6	thymd[e] nutrient flux
DUTPDP	RNDR4	DURIK1	THMDt2	THMDt2r	NDPK6
DUTPDP	RNDR4	DURIK1	TMDK1	NDPK6
DUTPDP	NTPP3	CYTK2	DURIPP	URIDK2r	dcyt[e] nutrient flux	duri[e] nutrient flux	thymd[e] nutrient flux
DUTPDP	NTPP3	THMDt2	THMDt2r	CYTK2	DURIPP	URIDK2r	dcyt[e] nutrient flux	duri[e] nutrient flux
DUTPDP	NTPP3	DURIt2	CYTK2	DURIPP	URIDK2r	dcyt[e] nutrient flux	thymd[e] nutrient flux
DUTPDP	NTPP3	DURIt2	THMDt2	THMDt2r	CYTK2	DURIPP	URIDK2r	dcyt[e] nutrient flux
DUTPDP	NTPP3	DCYTt2	CYTK2	DURIPP	URIDK2r	duri[e] nutrient flux	thymd[e] nutrient flux
DUTPDP	NTPP3	DCYTt2	THMDt2	THMDt2r	CYTK2	DURIPP	URIDK2r	duri[e] nutrient flux
DUTPDP	NTPP3	DCYTt2	DURIt2	CYTK2	DURIPP	URIDK2r	thymd[e] nutrient flux
DUTPDP	NTPP3	DCYTt2	DURIt2	THMDt2	THMDt2r	CYTK2	DURIPP	URIDK2r
DUTPDP	NTPP3	TMDK1	CYTK2	DURIPP	URIDK2r	dcyt[e] nutrient flux	duri[e] nutrient flux
DUTPDP	NTPP3	TMDK1	DURIt2	CYTK2	DURIPP	URIDK2r	dcyt[e] nutrient flux
DUTPDP	NTPP3	TMDK1	DCYTt2	CYTK2	DURIPP	URIDK2r	duri[e] nutrient flux
DUTPDP	NTPP3	TMDK1	DCYTt2	DURIt2	CYTK2	DURIPP	URIDK2r
DUTPDP	NTPP3	RNDR3	DURIPP	NDPK7	URIDK2r	dcyt[e] nutrient flux	duri[e] nutrient flux	thymd[e] nutrient flux
DUTPDP	NTPP3	RNDR3	THMDt2	THMDt2r	DURIPP	NDPK7	URIDK2r	dcyt[e] nutrient flux	duri[e] nutrient flux
DUTPDP	NTPP3	RNDR3	DURIt2	DURIPP	NDPK7	URIDK2r	dcyt[e] nutrient flux	thymd[e] nutrient flux
DUTPDP	NTPP3	RNDR3	DURIt2	THMDt2	THMDt2r	DURIPP	NDPK7	URIDK2r	dcyt[e] nutrient flux
DUTPDP	NTPP3	RNDR3	DCYTt2	DURIPP	NDPK7	URIDK2r	duri[e] nutrient flux	thymd[e] nutrient flux
DUTPDP	NTPP3	RNDR3	DCYTt2	THMDt2	THMDt2r	DURIPP	NDPK7	URIDK2r	duri[e] nutrient flux
DUTPDP	NTPP3	RNDR3	DCYTt2	DURIt2	DURIPP	NDPK7	URIDK2r	thymd[e] nutrient flux
DUTPDP	NTPP3	RNDR3	DCYTt2	DURIt2	THMDt2	THMDt2r	DURIPP	NDPK7	URIDK2r
DUTPDP	NTPP3	RNDR3	TMDK1	DURIPP	NDPK7	URIDK2r	dcyt[e] nutrient flux	duri[e] nutrient flux
DUTPDP	NTPP3	RNDR3	TMDK1	DURIt2	DURIPP	NDPK7	URIDK2r	dcyt[e] nutrient flux
DUTPDP	NTPP3	RNDR3	TMDK1	DCYTt2	DURIPP	NDPK7	URIDK2r	duri[e] nutrient flux
DUTPDP	NTPP3	RNDR3	TMDK1	DCYTt2	DURIt2	DURIPP	NDPK7	URIDK2r
DUTPDP	NTPP3	RNDR4	CYTK2	DURIPP	NDPK6	dcyt[e] nutrient flux	duri[e] nutrient flux	thymd[e] nutrient flux
DUTPDP	NTPP3	RNDR4	THMDt2	THMDt2r	CYTK2	DURIPP	NDPK6	dcyt[e] nutrient flux	duri[e] nutrient flux
DUTPDP	NTPP3	RNDR4	DURIt2	CYTK2	DURIPP	NDPK6	dcyt[e] nutrient flux	thymd[e] nutrient flux
DUTPDP	NTPP3	RNDR4	DURIt2	THMDt2	THMDt2r	CYTK2	DURIPP	NDPK6	dcyt[e] nutrient flux
DUTPDP	NTPP3	RNDR4	DCYTt2	CYTK2	DURIPP	NDPK6	duri[e] nutrient flux	thymd[e] nutrient flux
DUTPDP	NTPP3	RNDR4	DCYTt2	THMDt2	THMDt2r	CYTK2	DURIPP	NDPK6	duri[e] nutrient flux
DUTPDP	NTPP3	RNDR4	DCYTt2	DURIt2	CYTK2	DURIPP	NDPK6	thymd[e] nutrient flux
DUTPDP	NTPP3	RNDR4	DCYTt2	DURIt2	THMDt2	THMDt2r	CYTK2	DURIPP	NDPK6
DUTPDP	NTPP3	RNDR4	TMDK1	CYTK2	DURIPP	NDPK6	dcyt[e] nutrient flux	duri[e] nutrient flux
DUTPDP	NTPP3	RNDR4	TMDK1	DURIt2	CYTK2	DURIPP	NDPK6	dcyt[e] nutrient flux
DUTPDP	NTPP3	RNDR4	TMDK1	DCYTt2	CYTK2	DURIPP	NDPK6	duri[e] nutrient flux
DUTPDP	NTPP3	RNDR4	TMDK1	DCYTt2	DURIt2	CYTK2	DURIPP	NDPK6
DUTPDP	NTPP3	RNDR4	RNDR3	DURIPP	NDPK6	NDPK7	dcyt[e] nutrient flux	duri[e] nutrient flux	thymd[e] nutrient flux
DUTPDP	NTPP3	RNDR4	RNDR3	DURIt2	DURIPP	NDPK6	NDPK7	dcyt[e] nutrient flux	thymd[e] nutrient flux
DUTPDP	NTPP3	RNDR4	RNDR3	DCYTt2	DURIPP	NDPK6	NDPK7	duri[e] nutrient flux	thymd[e] nutrient flux
DUTPDP	NTPP3	RNDR4	RNDR3	DCYTt2	DURIt2	DURIPP	NDPK6	NDPK7	thymd[e] nutrient flux
DUTPDP	NTPP3	RNDR4	RNDR3	TMDK1	DURIPP	NDPK6	NDPK7	dcyt[e] nutrient flux	duri[e] nutrient flux
DUTPDP	NTPP3	RNDR4	RNDR3	TMDK1	DURIt2	DURIPP	NDPK6	NDPK7	dcyt[e] nutrient flux
DUTPDP	NTPP3	RNDR4	RNDR3	TMDK1	DCYTt2	DURIPP	NDPK6	NDPK7	duri[e] nutrient flux
DUTPDP	NTPP3	RNDR4	RNDR3	TMDK1	DCYTt2	DURIt2	DURIPP	NDPK6	NDPK7
DCTPD	RNDR4	RNTR4	NTD3	DURIPP	dcyt[e] nutrient flux	duri[e] nutrient flux	thymd[e] nutrient flux
DCTPD	RNDR4	RNTR4	NTD3	THMDt2	THMDt2r	DURIPP	dcyt[e] nutrient flux	duri[e] nutrient flux
DCTPD	RNDR4	RNTR4	NTD3	DURIt2	DURIPP	dcyt[e] nutrient flux	thymd[e] nutrient flux
DCTPD	RNDR4	RNTR4	NTD3	DURIt2	THMDt2	THMDt2r	DURIPP	dcyt[e] nutrient flux
DCTPD	RNDR4	RNTR4	NTD3	DCYTt2	DURIPP	duri[e] nutrient flux	thymd[e] nutrient flux
DCTPD	RNDR4	RNTR4	NTD3	DCYTt2	THMDt2	THMDt2r	DURIPP	duri[e] nutrient flux
DCTPD	RNDR4	RNTR4	NTD3	DCYTt2	DURIt2	DURIPP	thymd[e] nutrient flux
DCTPD	RNDR4	RNTR4	NTD3	DCYTt2	DURIt2	THMDt2	THMDt2r	DURIPP
DCTPD	RNDR4	RNTR4	TMDK1	NTD3	DURIPP	dcyt[e] nutrient flux	duri[e] nutrient flux
DCTPD	RNDR4	RNTR4	TMDK1	NTD3	DURIt2	DURIPP	dcyt[e] nutrient flux
DCTPD	RNDR4	RNTR4	TMDK1	NTD3	DCYTt2	DURIPP	duri[e] nutrient flux
DCTPD	RNDR4	RNTR4	TMDK1	NTD3	DCYTt2	DURIt2	DURIPP
DCTPD	RNDR4	RNTR4	DURIK1	thymd[e] nutrient flux
DCTPD	RNDR4	RNTR4	DURIK1	THMDt2	THMDt2r
DCTPD	RNDR4	RNTR4	DURIK1	TMDK1
DCTPD	NDPK6	RNTR4	NTD3	DURIPP	URIDK2r	dcyt[e] nutrient flux	duri[e] nutrient flux	thymd[e] nutrient flux
DCTPD	NDPK6	RNTR4	NTD3	THMDt2	THMDt2r	DURIPP	URIDK2r	dcyt[e] nutrient flux	duri[e] nutrient flux
DCTPD	NDPK6	RNTR4	NTD3	DURIt2	DURIPP	URIDK2r	dcyt[e] nutrient flux	thymd[e] nutrient flux
DCTPD	NDPK6	RNTR4	NTD3	DURIt2	THMDt2	THMDt2r	DURIPP	URIDK2r	dcyt[e] nutrient flux
DCTPD	NDPK6	RNTR4	NTD3	DCYTt2	DURIPP	URIDK2r	duri[e] nutrient flux	thymd[e] nutrient flux
DCTPD	NDPK6	RNTR4	NTD3	DCYTt2	THMDt2	THMDt2r	DURIPP	URIDK2r	duri[e] nutrient flux
DCTPD	NDPK6	RNTR4	NTD3	DCYTt2	DURIt2	DURIPP	URIDK2r	thymd[e] nutrient flux
DCTPD	NDPK6	RNTR4	NTD3	DCYTt2	DURIt2	THMDt2	THMDt2r	DURIPP	URIDK2r
DCTPD	NDPK6	RNTR4	TMDK1	NTD3	DURIPP	URIDK2r	dcyt[e] nutrient flux	duri[e] nutrient flux
DCTPD	NDPK6	RNTR4	TMDK1	NTD3	DURIt2	DURIPP	URIDK2r	dcyt[e] nutrient flux
DCTPD	NDPK6	RNTR4	TMDK1	NTD3	DCYTt2	DURIPP	URIDK2r	duri[e] nutrient flux
DCTPD	NDPK6	RNTR4	TMDK1	NTD3	DCYTt2	DURIt2	DURIPP	URIDK2r
DCTPD	NDPK6	RNTR4	DURIK1	URIDK2r	thymd[e] nutrient flux
DCTPD	NDPK6	RNTR4	DURIK1	THMDt2	THMDt2r	URIDK2r
DCTPD	NDPK6	RNTR4	DURIK1	TMDK1	URIDK2r
DCTPD	NTPP3	RNDR4	RNTR4	CYTK2	DURIPP	dcyt[e] nutrient flux	duri[e] nutrient flux	thymd[e] nutrient flux
DCTPD	NTPP3	RNDR4	RNTR4	THMDt2	THMDt2r	CYTK2	DURIPP	dcyt[e] nutrient flux	duri[e] nutrient flux
DCTPD	NTPP3	RNDR4	RNTR4	DURIt2	CYTK2	DURIPP	dcyt[e] nutrient flux	thymd[e] nutrient flux
DCTPD	NTPP3	RNDR4	RNTR4	DURIt2	THMDt2	THMDt2r	CYTK2	DURIPP	dcyt[e] nutrient flux
DCTPD	NTPP3	RNDR4	RNTR4	DCYTt2	CYTK2	DURIPP	duri[e] nutrient flux	thymd[e] nutrient flux
DCTPD	NTPP3	RNDR4	RNTR4	DCYTt2	THMDt2	THMDt2r	CYTK2	DURIPP	duri[e] nutrient flux
DCTPD	NTPP3	RNDR4	RNTR4	DCYTt2	DURIt2	CYTK2	DURIPP	thymd[e] nutrient flux
DCTPD	NTPP3	RNDR4	RNTR4	DCYTt2	DURIt2	THMDt2	THMDt2r	CYTK2	DURIPP
DCTPD	NTPP3	RNDR4	RNTR4	TMDK1	CYTK2	DURIPP	dcyt[e] nutrient flux	duri[e] nutrient flux
DCTPD	NTPP3	RNDR4	RNTR4	TMDK1	DURIt2	CYTK2	DURIPP	dcyt[e] nutrient flux
DCTPD	NTPP3	RNDR4	RNTR4	TMDK1	DCYTt2	CYTK2	DURIPP	duri[e] nutrient flux
DCTPD	NTPP3	RNDR4	RNTR4	TMDK1	DCYTt2	DURIt2	CYTK2	DURIPP
DCTPD	NTPP3	RNDR4	RNDR3	RNTR4	DURIPP	NDPK7	dcyt[e] nutrient flux	duri[e] nutrient flux	thymd[e] nutrient flux
DCTPD	NTPP3	RNDR4	RNDR3	RNTR4	DURIt2	DURIPP	NDPK7	dcyt[e] nutrient flux	thymd[e] nutrient flux
DCTPD	NTPP3	RNDR4	RNDR3	RNTR4	DCYTt2	DURIPP	NDPK7	duri[e] nutrient flux	thymd[e] nutrient flux
DCTPD	NTPP3	RNDR4	RNDR3	RNTR4	DCYTt2	DURIt2	DURIPP	NDPK7	thymd[e] nutrient flux
DCTPD	NTPP3	RNDR4	RNDR3	RNTR4	TMDK1	DURIPP	NDPK7	dcyt[e] nutrient flux	duri[e] nutrient flux
DCTPD	NTPP3	RNDR4	RNDR3	RNTR4	TMDK1	DURIt2	DURIPP	NDPK7	dcyt[e] nutrient flux
DCTPD	NTPP3	RNDR4	RNDR3	RNTR4	TMDK1	DCYTt2	DURIPP	NDPK7	duri[e] nutrient flux
DCTPD	NTPP3	RNDR4	RNDR3	RNTR4	TMDK1	DCYTt2	DURIt2	DURIPP	NDPK7
DCTPD	NTPP3	NDPK6	RNTR4	CYTK2	DURIPP	URIDK2r	dcyt[e] nutrient flux	duri[e] nutrient flux	thymd[e] nutrient flux
DCTPD	NTPP3	NDPK6	RNTR4	DURIt2	CYTK2	DURIPP	URIDK2r	dcyt[e] nutrient flux	thymd[e] nutrient flux
DCTPD	NTPP3	NDPK6	RNTR4	DCYTt2	CYTK2	DURIPP	URIDK2r	duri[e] nutrient flux	thymd[e] nutrient flux
DCTPD	NTPP3	NDPK6	RNTR4	DCYTt2	DURIt2	CYTK2	DURIPP	URIDK2r	thymd[e] nutrient flux
DCTPD	NTPP3	NDPK6	RNTR4	TMDK1	CYTK2	DURIPP	URIDK2r	dcyt[e] nutrient flux	duri[e] nutrient flux
DCTPD	NTPP3	NDPK6	RNTR4	TMDK1	DURIt2	CYTK2	DURIPP	URIDK2r	dcyt[e] nutrient flux
DCTPD	NTPP3	NDPK6	RNTR4	TMDK1	DCYTt2	CYTK2	DURIPP	URIDK2r	duri[e] nutrient flux
DCTPD	NTPP3	NDPK6	RNTR4	TMDK1	DCYTt2	DURIt2	CYTK2	DURIPP	URIDK2r
CSND	DUTPDP	PYNP2r	NTD3	URIDK2r	ura[e] nutrient flux	dcyt[e] nutrient flux	duri[e] nutrient flux	thymd[e] nutrient flux
CSND	DUTPDP	PYNP2r	NTD3	THMDt2	THMDt2r	URIDK2r	ura[e] nutrient flux	dcyt[e] nutrient flux	duri[e] nutrient flux
CSND	DUTPDP	PYNP2r	NTD3	DURIt2	URIDK2r	ura[e] nutrient flux	dcyt[e] nutrient flux	thymd[e] nutrient flux
CSND	DUTPDP	PYNP2r	NTD3	DURIt2	THMDt2	THMDt2r	URIDK2r	ura[e] nutrient flux	dcyt[e] nutrient flux
CSND	DUTPDP	PYNP2r	NTD3	DCYTt2	URIDK2r	ura[e] nutrient flux	duri[e] nutrient flux	thymd[e] nutrient flux
CSND	DUTPDP	PYNP2r	NTD3	DCYTt2	THMDt2	THMDt2r	URIDK2r	ura[e] nutrient flux	duri[e] nutrient flux
CSND	DUTPDP	PYNP2r	NTD3	DCYTt2	DURIt2	URIDK2r	ura[e] nutrient flux	thymd[e] nutrient flux
CSND	DUTPDP	PYNP2r	NTD3	DCYTt2	DURIt2	THMDt2	THMDt2r	URIDK2r	ura[e] nutrient flux
CSND	DUTPDP	PYNP2r	NTD3	URAt2r	URAt2	URIDK2r	dcyt[e] nutrient flux	duri[e] nutrient flux	thymd[e] nutrient flux
CSND	DUTPDP	PYNP2r	NTD3	URAt2r	DURIt2	URAt2	URIDK2r	dcyt[e] nutrient flux	thymd[e] nutrient flux
CSND	DUTPDP	PYNP2r	NTD3	URAt2r	DCYTt2	URAt2	URIDK2r	duri[e] nutrient flux	thymd[e] nutrient flux
CSND	DUTPDP	PYNP2r	NTD3	URAt2r	DCYTt2	DURIt2	URAt2	URIDK2r	thymd[e] nutrient flux
CSND	DUTPDP	TMDK1	PYNP2r	NTD3	URIDK2r	ura[e] nutrient flux	dcyt[e] nutrient flux	duri[e] nutrient flux
CSND	DUTPDP	TMDK1	PYNP2r	NTD3	DURIt2	URIDK2r	ura[e] nutrient flux	dcyt[e] nutrient flux
CSND	DUTPDP	TMDK1	PYNP2r	NTD3	DCYTt2	URIDK2r	ura[e] nutrient flux	duri[e] nutrient flux
CSND	DUTPDP	TMDK1	PYNP2r	NTD3	DCYTt2	DURIt2	URIDK2r	ura[e] nutrient flux
CSND	DUTPDP	TMDK1	PYNP2r	NTD3	URAt2r	URAt2	URIDK2r	dcyt[e] nutrient flux	duri[e] nutrient flux
CSND	DUTPDP	TMDK1	PYNP2r	NTD3	URAt2r	DURIt2	URAt2	URIDK2r	dcyt[e] nutrient flux
CSND	DUTPDP	TMDK1	PYNP2r	NTD3	URAt2r	DCYTt2	URAt2	URIDK2r	duri[e] nutrient flux
CSND	DUTPDP	TMDK1	PYNP2r	NTD3	URAt2r	DCYTt2	DURIt2	URAt2	URIDK2r
CSND	DUTPDP	RNDR4	PYNP2r	NTD3	NDPK6	ura[e] nutrient flux	dcyt[e] nutrient flux	duri[e] nutrient flux	thymd[e] nutrient flux
CSND	DUTPDP	RNDR4	PYNP2r	NTD3	DURIt2	NDPK6	ura[e] nutrient flux	dcyt[e] nutrient flux	thymd[e] nutrient flux
CSND	DUTPDP	RNDR4	PYNP2r	NTD3	DCYTt2	NDPK6	ura[e] nutrient flux	duri[e] nutrient flux	thymd[e] nutrient flux
CSND	DUTPDP	RNDR4	PYNP2r	NTD3	DCYTt2	DURIt2	NDPK6	ura[e] nutrient flux	thymd[e] nutrient flux
CSND	DUTPDP	RNDR4	TMDK1	PYNP2r	NTD3	NDPK6	ura[e] nutrient flux	dcyt[e] nutrient flux	duri[e] nutrient flux
CSND	DUTPDP	RNDR4	TMDK1	PYNP2r	NTD3	DURIt2	NDPK6	ura[e] nutrient flux	dcyt[e] nutrient flux
CSND	DUTPDP	RNDR4	TMDK1	PYNP2r	NTD3	DCYTt2	NDPK6	ura[e] nutrient flux	duri[e] nutrient flux
CSND	DUTPDP	RNDR4	TMDK1	PYNP2r	NTD3	DCYTt2	DURIt2	NDPK6	ura[e] nutrient flux
CSND	DUTPDP	NTPP3	PYNP2r	CYTK2	URIDK2r	ura[e] nutrient flux	dcyt[e] nutrient flux	duri[e] nutrient flux	thymd[e] nutrient flux
CSND	DUTPDP	NTPP3	PYNP2r	DURIt2	CYTK2	URIDK2r	ura[e] nutrient flux	dcyt[e] nutrient flux	thymd[e] nutrient flux
CSND	DUTPDP	NTPP3	PYNP2r	DCYTt2	CYTK2	URIDK2r	ura[e] nutrient flux	duri[e] nutrient flux	thymd[e] nutrient flux
CSND	DUTPDP	NTPP3	PYNP2r	DCYTt2	DURIt2	CYTK2	URIDK2r	ura[e] nutrient flux	thymd[e] nutrient flux
CSND	DUTPDP	NTPP3	TMDK1	PYNP2r	CYTK2	URIDK2r	ura[e] nutrient flux	dcyt[e] nutrient flux	duri[e] nutrient flux
CSND	DUTPDP	NTPP3	TMDK1	PYNP2r	DURIt2	CYTK2	URIDK2r	ura[e] nutrient flux	dcyt[e] nutrient flux
CSND	DUTPDP	NTPP3	TMDK1	PYNP2r	DCYTt2	CYTK2	URIDK2r	ura[e] nutrient flux	duri[e] nutrient flux
CSND	DUTPDP	NTPP3	TMDK1	PYNP2r	DCYTt2	DURIt2	CYTK2	URIDK2r	ura[e] nutrient flux
CSND	DCTPD	RNDR4	RNTR4	PYNP2r	NTD3	ura[e] nutrient flux	dcyt[e] nutrient flux	duri[e] nutrient flux	thymd[e] nutrient flux
CSND	DCTPD	RNDR4	RNTR4	PYNP2r	NTD3	DURIt2	ura[e] nutrient flux	dcyt[e] nutrient flux	thymd[e] nutrient flux
CSND	DCTPD	RNDR4	RNTR4	PYNP2r	NTD3	DCYTt2	ura[e] nutrient flux	duri[e] nutrient flux	thymd[e] nutrient flux
CSND	DCTPD	RNDR4	RNTR4	PYNP2r	NTD3	DCYTt2	DURIt2	ura[e] nutrient flux	thymd[e] nutrient flux
CSND	DCTPD	RNDR4	RNTR4	TMDK1	PYNP2r	NTD3	ura[e] nutrient flux	dcyt[e] nutrient flux	duri[e] nutrient flux
CSND	DCTPD	RNDR4	RNTR4	TMDK1	PYNP2r	NTD3	DURIt2	ura[e] nutrient flux	dcyt[e] nutrient flux
CSND	DCTPD	RNDR4	RNTR4	TMDK1	PYNP2r	NTD3	DCYTt2	ura[e] nutrient flux	duri[e] nutrient flux
CSND	DCTPD	RNDR4	RNTR4	TMDK1	PYNP2r	NTD3	DCYTt2	DURIt2	ura[e] nutrient flux
UMPK
DCYTD	DUTPDP	DURIPP	URIDK2r	duri[e] nutrient flux	thymd[e] nutrient flux
DCYTD	DUTPDP	THMDt2	THMDt2r	DURIPP	URIDK2r	duri[e] nutrient flux
DCYTD	DUTPDP	DURIt2	DURIPP	URIDK2r	thymd[e] nutrient flux
DCYTD	DUTPDP	DURIt2	THMDt2	THMDt2r	DURIPP	URIDK2r
DCYTD	DUTPDP	TMDK1	DURIPP	URIDK2r	duri[e] nutrient flux
DCYTD	DUTPDP	TMDK1	DURIt2	DURIPP	URIDK2r
DCYTD	DUTPDP	RNDR4	DURIPP	NDPK6	duri[e] nutrient flux	thymd[e] nutrient flux
DCYTD	DUTPDP	RNDR4	THMDt2	THMDt2r	DURIPP	NDPK6	duri[e] nutrient flux
DCYTD	DUTPDP	RNDR4	DURIt2	DURIPP	NDPK6	thymd[e] nutrient flux
DCYTD	DUTPDP	RNDR4	DURIt2	THMDt2	THMDt2r	DURIPP	NDPK6
DCYTD	DUTPDP	RNDR4	TMDK1	DURIPP	NDPK6	duri[e] nutrient flux
DCYTD	DUTPDP	RNDR4	TMDK1	DURIt2	DURIPP	NDPK6
DCYTD	DCTPD	RNDR4	RNTR4	DURIPP	duri[e] nutrient flux	thymd[e] nutrient flux
DCYTD	DCTPD	RNDR4	RNTR4	THMDt2	THMDt2r	DURIPP	duri[e] nutrient flux
DCYTD	DCTPD	RNDR4	RNTR4	DURIt2	DURIPP	thymd[e] nutrient flux
DCYTD	DCTPD	RNDR4	RNTR4	DURIt2	THMDt2	THMDt2r	DURIPP
DCYTD	DCTPD	RNDR4	RNTR4	TMDK1	DURIPP	duri[e] nutrient flux
DCYTD	DCTPD	RNDR4	RNTR4	TMDK1	DURIt2	DURIPP
DCYTD	DCTPD	NDPK6	RNTR4	DURIPP	URIDK2r	duri[e] nutrient flux	thymd[e] nutrient flux
DCYTD	DCTPD	NDPK6	RNTR4	THMDt2	THMDt2r	DURIPP	URIDK2r	duri[e] nutrient flux
DCYTD	DCTPD	NDPK6	RNTR4	DURIt2	DURIPP	URIDK2r	thymd[e] nutrient flux
DCYTD	DCTPD	NDPK6	RNTR4	DURIt2	THMDt2	THMDt2r	DURIPP	URIDK2r
DCYTD	DCTPD	NDPK6	RNTR4	TMDK1	DURIPP	URIDK2r	duri[e] nutrient flux
DCYTD	DCTPD	NDPK6	RNTR4	TMDK1	DURIt2	DURIPP	URIDK2r
DCYTD	CSND	DUTPDP	PYNP2r	URIDK2r	ura[e] nutrient flux	duri[e] nutrient flux	thymd[e] nutrient flux
DCYTD	CSND	DUTPDP	PYNP2r	THMDt2	THMDt2r	URIDK2r	ura[e] nutrient flux	duri[e] nutrient flux
DCYTD	CSND	DUTPDP	PYNP2r	DURIt2	URIDK2r	ura[e] nutrient flux	thymd[e] nutrient flux
DCYTD	CSND	DUTPDP	PYNP2r	DURIt2	THMDt2	THMDt2r	URIDK2r	ura[e] nutrient flux
DCYTD	CSND	DUTPDP	PYNP2r	URAt2r	URAt2	URIDK2r	duri[e] nutrient flux	thymd[e] nutrient flux
DCYTD	CSND	DUTPDP	PYNP2r	URAt2r	THMDt2	URAt2	THMDt2r	URIDK2r	duri[e] nutrient flux
DCYTD	CSND	DUTPDP	PYNP2r	URAt2r	DURIt2	URAt2	URIDK2r	thymd[e] nutrient flux
DCYTD	CSND	DUTPDP	PYNP2r	URAt2r	DURIt2	THMDt2	URAt2	THMDt2r	URIDK2r
DCYTD	CSND	DUTPDP	TMDK1	PYNP2r	URIDK2r	ura[e] nutrient flux	duri[e] nutrient flux
DCYTD	CSND	DUTPDP	TMDK1	PYNP2r	DURIt2	URIDK2r	ura[e] nutrient flux
DCYTD	CSND	DUTPDP	TMDK1	PYNP2r	URAt2r	URAt2	URIDK2r	duri[e] nutrient flux
DCYTD	CSND	DUTPDP	TMDK1	PYNP2r	URAt2r	DURIt2	URAt2	URIDK2r
DCYTD	CSND	DUTPDP	RNDR4	PYNP2r	NDPK6	ura[e] nutrient flux	duri[e] nutrient flux	thymd[e] nutrient flux
DCYTD	CSND	DUTPDP	RNDR4	PYNP2r	THMDt2	THMDt2r	NDPK6	ura[e] nutrient flux	duri[e] nutrient flux
DCYTD	CSND	DUTPDP	RNDR4	PYNP2r	DURIt2	NDPK6	ura[e] nutrient flux	thymd[e] nutrient flux
DCYTD	CSND	DUTPDP	RNDR4	PYNP2r	DURIt2	THMDt2	THMDt2r	NDPK6	ura[e] nutrient flux
DCYTD	CSND	DUTPDP	RNDR4	PYNP2r	URAt2r	URAt2	NDPK6	duri[e] nutrient flux	thymd[e] nutrient flux
DCYTD	CSND	DUTPDP	RNDR4	PYNP2r	URAt2r	DURIt2	URAt2	NDPK6	thymd[e] nutrient flux
DCYTD	CSND	DUTPDP	RNDR4	TMDK1	PYNP2r	NDPK6	ura[e] nutrient flux	duri[e] nutrient flux
DCYTD	CSND	DUTPDP	RNDR4	TMDK1	PYNP2r	DURIt2	NDPK6	ura[e] nutrient flux
DCYTD	CSND	DUTPDP	RNDR4	TMDK1	PYNP2r	URAt2r	URAt2	NDPK6	duri[e] nutrient flux
DCYTD	CSND	DUTPDP	RNDR4	TMDK1	PYNP2r	URAt2r	DURIt2	URAt2	NDPK6
DCYTD	CSND	DCTPD	RNDR4	RNTR4	PYNP2r	ura[e] nutrient flux	duri[e] nutrient flux	thymd[e] nutrient flux
DCYTD	CSND	DCTPD	RNDR4	RNTR4	PYNP2r	THMDt2	THMDt2r	ura[e] nutrient flux	duri[e] nutrient flux
DCYTD	CSND	DCTPD	RNDR4	RNTR4	PYNP2r	DURIt2	ura[e] nutrient flux	thymd[e] nutrient flux
DCYTD	CSND	DCTPD	RNDR4	RNTR4	PYNP2r	DURIt2	THMDt2	THMDt2r	ura[e] nutrient flux
DCYTD	CSND	DCTPD	RNDR4	RNTR4	PYNP2r	URAt2r	URAt2	duri[e] nutrient flux	thymd[e] nutrient flux
DCYTD	CSND	DCTPD	RNDR4	RNTR4	PYNP2r	URAt2r	DURIt2	URAt2	thymd[e] nutrient flux
DCYTD	CSND	DCTPD	RNDR4	RNTR4	TMDK1	PYNP2r	ura[e] nutrient flux	duri[e] nutrient flux
DCYTD	CSND	DCTPD	RNDR4	RNTR4	TMDK1	PYNP2r	DURIt2	ura[e] nutrient flux
DCYTD	CSND	DCTPD	RNDR4	RNTR4	TMDK1	PYNP2r	URAt2r	URAt2	duri[e] nutrient flux
DCYTD	CSND	DCTPD	RNDR4	RNTR4	TMDK1	PYNP2r	URAt2r	DURIt2	URAt2
DCYTD	CSND	DCTPD	NDPK6	RNTR4	PYNP2r	URIDK2r	ura[e] nutrient flux	duri[e] nutrient flux	thymd[e] nutrient flux
DCYTD	CSND	DCTPD	NDPK6	RNTR4	PYNP2r	DURIt2	URIDK2r	ura[e] nutrient flux	thymd[e] nutrient flux
DCYTD	CSND	DCTPD	NDPK6	RNTR4	TMDK1	PYNP2r	URIDK2r	ura[e] nutrient flux	duri[e] nutrient flux
DCYTD	CSND	DCTPD	NDPK6	RNTR4	TMDK1	PYNP2r	DURIt2	URIDK2r	ura[e] nutrient flux
CYTD	DCYTD	CSND	DUTPDP	NTD2	URIDK2r	ura[e] nutrient flux	duri[e] nutrient flux	uri[e] nutrient flux	thymd[e] nutrient flux
CYTD	DCYTD	CSND	DUTPDP	NTD2	DURIt2	URIDK2r	ura[e] nutrient flux	uri[e] nutrient flux	thymd[e] nutrient flux
CYTD	DCYTD	CSND	DUTPDP	TMDK1	NTD2	URIDK2r	ura[e] nutrient flux	duri[e] nutrient flux	uri[e] nutrient flux
CYTD	DCYTD	CSND	DUTPDP	TMDK1	NTD2	DURIt2	URIDK2r	ura[e] nutrient flux	uri[e] nutrient flux
CMPN	DUTPDP	PYNP2r	NTD3	URIDK2r	ura[e] nutrient flux	dcyt[e] nutrient flux	csn[e] nutrient flux	duri[e] nutrient flux	thymd[e] nutrient flux
CMPN	DUTPDP	PYNP2r	NTD3	DURIt2	URIDK2r	ura[e] nutrient flux	dcyt[e] nutrient flux	csn[e] nutrient flux	thymd[e] nutrient flux
CMPN	DUTPDP	PYNP2r	NTD3	DCYTt2	URIDK2r	ura[e] nutrient flux	csn[e] nutrient flux	duri[e] nutrient flux	thymd[e] nutrient flux
CMPN	DUTPDP	PYNP2r	NTD3	DCYTt2	DURIt2	URIDK2r	ura[e] nutrient flux	csn[e] nutrient flux	thymd[e] nutrient flux
CMPN	DUTPDP	PYNP2r	NTD3	CSNt2	URIDK2r	ura[e] nutrient flux	dcyt[e] nutrient flux	duri[e] nutrient flux	thymd[e] nutrient flux
CMPN	DUTPDP	PYNP2r	NTD3	CSNt2	DURIt2	URIDK2r	ura[e] nutrient flux	dcyt[e] nutrient flux	thymd[e] nutrient flux
CMPN	DUTPDP	PYNP2r	NTD3	CSNt2	DCYTt2	URIDK2r	ura[e] nutrient flux	duri[e] nutrient flux	thymd[e] nutrient flux
CMPN	DUTPDP	PYNP2r	NTD3	CSNt2	DCYTt2	DURIt2	URIDK2r	ura[e] nutrient flux	thymd[e] nutrient flux
CMPN	DUTPDP	TMDK1	PYNP2r	NTD3	URIDK2r	ura[e] nutrient flux	dcyt[e] nutrient flux	csn[e] nutrient flux	duri[e] nutrient flux
CMPN	DUTPDP	TMDK1	PYNP2r	NTD3	DURIt2	URIDK2r	ura[e] nutrient flux	dcyt[e] nutrient flux	csn[e] nutrient flux
CMPN	DUTPDP	TMDK1	PYNP2r	NTD3	DCYTt2	URIDK2r	ura[e] nutrient flux	csn[e] nutrient flux	duri[e] nutrient flux
CMPN	DUTPDP	TMDK1	PYNP2r	NTD3	DCYTt2	DURIt2	URIDK2r	ura[e] nutrient flux	csn[e] nutrient flux
CMPN	DUTPDP	TMDK1	PYNP2r	NTD3	CSNt2	URIDK2r	ura[e] nutrient flux	dcyt[e] nutrient flux	duri[e] nutrient flux
CMPN	DUTPDP	TMDK1	PYNP2r	NTD3	CSNt2	DURIt2	URIDK2r	ura[e] nutrient flux	dcyt[e] nutrient flux
CMPN	DUTPDP	TMDK1	PYNP2r	NTD3	CSNt2	DCYTt2	URIDK2r	ura[e] nutrient flux	duri[e] nutrient flux
CMPN	DUTPDP	TMDK1	PYNP2r	NTD3	CSNt2	DCYTt2	DURIt2	URIDK2r	ura[e] nutrient flux
CMPN	DCYTD	DUTPDP	PYNP2r	URIDK2r	ura[e] nutrient flux	csn[e] nutrient flux	duri[e] nutrient flux	thymd[e] nutrient flux
CMPN	DCYTD	DUTPDP	PYNP2r	THMDt2	THMDt2r	URIDK2r	ura[e] nutrient flux	csn[e] nutrient flux	duri[e] nutrient flux
CMPN	DCYTD	DUTPDP	PYNP2r	DURIt2	URIDK2r	ura[e] nutrient flux	csn[e] nutrient flux	thymd[e] nutrient flux
CMPN	DCYTD	DUTPDP	PYNP2r	DURIt2	THMDt2	THMDt2r	URIDK2r	ura[e] nutrient flux	csn[e] nutrient flux
CMPN	DCYTD	DUTPDP	PYNP2r	CSNt2	URIDK2r	ura[e] nutrient flux	duri[e] nutrient flux	thymd[e] nutrient flux
CMPN	DCYTD	DUTPDP	PYNP2r	CSNt2	THMDt2	THMDt2r	URIDK2r	ura[e] nutrient flux	duri[e] nutrient flux
CMPN	DCYTD	DUTPDP	PYNP2r	CSNt2	DURIt2	URIDK2r	ura[e] nutrient flux	thymd[e] nutrient flux
CMPN	DCYTD	DUTPDP	PYNP2r	CSNt2	DURIt2	THMDt2	THMDt2r	URIDK2r	ura[e] nutrient flux
CMPN	DCYTD	DUTPDP	PYNP2r	URAt2r	URAt2	URIDK2r	csn[e] nutrient flux	duri[e] nutrient flux	thymd[e] nutrient flux
CMPN	DCYTD	DUTPDP	PYNP2r	URAt2r	DURIt2	URAt2	URIDK2r	csn[e] nutrient flux	thymd[e] nutrient flux
CMPN	DCYTD	DUTPDP	PYNP2r	URAt2r	CSNt2	URAt2	URIDK2r	duri[e] nutrient flux	thymd[e] nutrient flux
CMPN	DCYTD	DUTPDP	PYNP2r	URAt2r	CSNt2	DURIt2	URAt2	URIDK2r	thymd[e] nutrient flux
CMPN	DCYTD	DUTPDP	TMDK1	PYNP2r	URIDK2r	ura[e] nutrient flux	csn[e] nutrient flux	duri[e] nutrient flux
CMPN	DCYTD	DUTPDP	TMDK1	PYNP2r	DURIt2	URIDK2r	ura[e] nutrient flux	csn[e] nutrient flux
CMPN	DCYTD	DUTPDP	TMDK1	PYNP2r	CSNt2	URIDK2r	ura[e] nutrient flux	duri[e] nutrient flux
CMPN	DCYTD	DUTPDP	TMDK1	PYNP2r	CSNt2	DURIt2	URIDK2r	ura[e] nutrient flux
CMPN	DCYTD	DUTPDP	TMDK1	PYNP2r	URAt2r	URAt2	URIDK2r	csn[e] nutrient flux	duri[e] nutrient flux
CMPN	DCYTD	DUTPDP	TMDK1	PYNP2r	URAt2r	DURIt2	URAt2	URIDK2r	csn[e] nutrient flux
CMPN	DCYTD	DUTPDP	TMDK1	PYNP2r	URAt2r	CSNt2	URAt2	URIDK2r	duri[e] nutrient flux
CMPN	DCYTD	DUTPDP	TMDK1	PYNP2r	URAt2r	CSNt2	DURIt2	URAt2	URIDK2r
CMPN	DCYTD	DUTPDP	RNDR4	PYNP2r	NDPK6	ura[e] nutrient flux	csn[e] nutrient flux	duri[e] nutrient flux	thymd[e] nutrient flux
CMPN	DCYTD	DUTPDP	RNDR4	PYNP2r	DURIt2	NDPK6	ura[e] nutrient flux	csn[e] nutrient flux	thymd[e] nutrient flux
CMPN	DCYTD	DUTPDP	RNDR4	PYNP2r	CSNt2	NDPK6	ura[e] nutrient flux	duri[e] nutrient flux	thymd[e] nutrient flux
CMPN	DCYTD	DUTPDP	RNDR4	PYNP2r	CSNt2	DURIt2	NDPK6	ura[e] nutrient flux	thymd[e] nutrient flux
CMPN	DCYTD	DUTPDP	RNDR4	TMDK1	PYNP2r	NDPK6	ura[e] nutrient flux	csn[e] nutrient flux	duri[e] nutrient flux
CMPN	DCYTD	DUTPDP	RNDR4	TMDK1	PYNP2r	DURIt2	NDPK6	ura[e] nutrient flux	csn[e] nutrient flux
CMPN	DCYTD	DUTPDP	RNDR4	TMDK1	PYNP2r	CSNt2	NDPK6	ura[e] nutrient flux	duri[e] nutrient flux
CMPN	DCYTD	DUTPDP	RNDR4	TMDK1	PYNP2r	CSNt2	DURIt2	NDPK6	ura[e] nutrient flux
CMPN	DCYTD	DCTPD	RNDR4	RNTR4	PYNP2r	ura[e] nutrient flux	csn[e] nutrient flux	duri[e] nutrient flux	thymd[e] nutrient flux
CMPN	DCYTD	DCTPD	RNDR4	RNTR4	PYNP2r	DURIt2	ura[e] nutrient flux	csn[e] nutrient flux	thymd[e] nutrient flux
CMPN	DCYTD	DCTPD	RNDR4	RNTR4	PYNP2r	CSNt2	ura[e] nutrient flux	duri[e] nutrient flux	thymd[e] nutrient flux
CMPN	DCYTD	DCTPD	RNDR4	RNTR4	PYNP2r	CSNt2	DURIt2	ura[e] nutrient flux	thymd[e] nutrient flux
CMPN	DCYTD	DCTPD	RNDR4	RNTR4	TMDK1	PYNP2r	ura[e] nutrient flux	csn[e] nutrient flux	duri[e] nutrient flux
CMPN	DCYTD	DCTPD	RNDR4	RNTR4	TMDK1	PYNP2r	DURIt2	ura[e] nutrient flux	csn[e] nutrient flux
CMPN	DCYTD	DCTPD	RNDR4	RNTR4	TMDK1	PYNP2r	CSNt2	ura[e] nutrient flux	duri[e] nutrient flux
CMPN	DCYTD	DCTPD	RNDR4	RNTR4	TMDK1	PYNP2r	CSNt2	DURIt2	ura[e] nutrient flux
AHCYSNS	HSDy	met-L[e] nutrient flux
AHCYSNS	ASAD	met-L[e] nutrient flux
AHCYSNS	METabc	HSDy
AHCYSNS	METabc	ASAD
AHCYSNS	ASPK	met-L[e] nutrient flux
AHCYSNS	ASPK	METabc
METS	met-L[e] nutrient flux
METS	METabc
CYSTL	met-L[e] nutrient flux
CYSTL	METabc
SHSL1	met-L[e] nutrient flux
SHSL1	METabc
HSST	met-L[e] nutrient flux
HSST	METabc
AHC	HSDy	met-L[e] nutrient flux
AHC	ASAD	met-L[e] nutrient flux
AHC	METabc	HSDy
AHC	METabc	ASAD
AHC	O2t	HSDy	met-L[e] nutrient flux
AHC	O2t	ASAD	met-L[e] nutrient flux
AHC	O2t	METabc	HSDy
AHC	O2t	METabc	ASAD
AHC	ASPK	met-L[e] nutrient flux
AHC	ASPK	METabc
AHC	CYSTL	met-L[e] nutrient flux
AHC	CYSTL	METabc
AHC	CYSTL	AHCYSNS	met-L[e] nutrient flux
AHC	CYSTL	AHCYSNS	o2[e] nutrient flux	met-L[e] nutrient flux
AHC	CYSTL	AHCYSNS	METabc
AHC	CYSTL	AHCYSNS	O2t	met-L[e] nutrient flux
AHC	CYSTL	AHCYSNS	O2t	METabc
AHC	SHSL1	met-L[e] nutrient flux
AHC	SHSL1	METabc
AHC	SHSL1	AHCYSNS	met-L[e] nutrient flux
AHC	SHSL1	AHCYSNS	o2[e] nutrient flux	met-L[e] nutrient flux
AHC	SHSL1	AHCYSNS	METabc
AHC	SHSL1	AHCYSNS	O2t	met-L[e] nutrient flux
AHC	SHSL1	AHCYSNS	O2t	METabc
AHC	HSST	met-L[e] nutrient flux
AHC	HSST	METabc
AHC	HSST	AHCYSNS	met-L[e] nutrient flux
AHC	HSST	AHCYSNS	o2[e] nutrient flux	met-L[e] nutrient flux
AHC	HSST	AHCYSNS	METabc
AHC	HSST	AHCYSNS	O2t	met-L[e] nutrient flux
AHC	HSST	AHCYSNS	O2t	METabc
PSSA_EC
PSD_EC
PGSA_EC
PGPP_EC
KAS16
MCOATA
KAS14	KAS15
MACPD	KAS15	ACOATA
C120SN
CLPNS_EC
DASYN_EC
ACCOACr
PRPPS	his-L[e] nutrient flux
PRPPS	trp-L[e] nutrient flux	indole[e] nutrient flux
PRPPS	TRPS2	TRPAS2	trp-L[e] nutrient flux
PRPPS	TRPt2r	indole[e] nutrient flux
PRPPS	TRPt2r	TRPS2	TRPAS2
PRPPS	INDOLEt2r	trp-L[e] nutrient flux
PRPPS	INDOLEt2r	TRPt2r
PRPPS	HISt2r	HISabc
PRPPS	IMPD	gua[e] nutrient flux	gsn[e] nutrient flux	dgsn[e] nutrient flux
PRPPS	IMPD	PUNP3	gsn[e] nutrient flux
PRPPS	IMPD	DGSNt2	gua[e] nutrient flux	gsn[e] nutrient flux
PRPPS	IMPD	GSNt2	gua[e] nutrient flux	dgsn[e] nutrient flux
PRPPS	IMPD	GSNt2	PUNP3
PRPPS	IMPD	GSNt2	DGSNt2	gua[e] nutrient flux
PRPPS	IMPD	GUAt2	GUAt	gsn[e] nutrient flux	dgsn[e] nutrient flux
PRPPS	IMPD	GUAt2	GUAt	DGSNt2	gsn[e] nutrient flux
PRPPS	IMPD	GUAt2	GUAt	GSNt2	dgsn[e] nutrient flux
PRPPS	IMPD	GUAt2	GUAt	GSNt2	DGSNt2
PRPPS	GMPS2	PUNP3	gsn[e] nutrient flux
PRPPS	GMPS2	GSNt2	PUNP3
PRPPS	PUNP4	IMPD	gua[e] nutrient flux	gsn[e] nutrient flux
PRPPS	PUNP4	IMPD	GSNt2	gua[e] nutrient flux
PRPPS	PUNP4	IMPD	GUAt2	GUAt	gsn[e] nutrient flux
PRPPS	PUNP4	IMPD	GUAt2	GUAt	GSNt2
PRPPS	GSNK	IMPD
PRPPS	GSNK	GMPS2
PRAMPC	his-L[e] nutrient flux
PRAMPC	HISt2r	HISabc
PRATPP	his-L[e] nutrient flux
PRATPP	HISt2r	HISabc
ATPPRT	his-L[e] nutrient flux
ATPPRT	HISt2r	HISabc
IG3PS	his-L[e] nutrient flux
IG3PS	HISt2r	HISabc
HISTD	his-L[e] nutrient flux
HISTD	HISt2r	HISabc
HSTPT	his-L[e] nutrient flux
HSTPT	HISt2r	HISabc
HISTP	his-L[e] nutrient flux
HISTP	HISt2r	HISabc
IGPDH	his-L[e] nutrient flux
IGPDH	HISt2r	HISabc
PRMICIi	his-L[e] nutrient flux
PRMICIi	HISt2r	HISabc
GLGC
GLCS1
GLNS	gln-L[e] nutrient flux
GLNS	GLNabc
MTHFR2
GLYCL	GHMT2	AICART	GARFT
GLYCL	GHMT2	MTHFD
GLYCL	GHMT2	MTHFC
GLYCL	GHMT2	GART	AICART
GLYCL	GHMT2	IMPC	GARFT
GLYCL	GHMT2	IMPC	GART
CYSS	btn nutrient flux	cys-L[e] nutrient flux
CYSS	BTS2	cys-L[e] nutrient flux
CYSS	CYSabc	btn nutrient flux
CYSS	CYSabc	BTS2
PAPSR	taur[e] nutrient flux	btn nutrient flux	cys-L[e] nutrient flux
PAPSR	o2[e] nutrient flux	btn nutrient flux	cys-L[e] nutrient flux
PAPSR	BTS2	taur[e] nutrient flux	cys-L[e] nutrient flux
PAPSR	BTS2	o2[e] nutrient flux	cys-L[e] nutrient flux
PAPSR	TAURabc	btn nutrient flux	cys-L[e] nutrient flux
PAPSR	TAURabc	BTS2	cys-L[e] nutrient flux
PAPSR	O2t	btn nutrient flux	cys-L[e] nutrient flux
PAPSR	O2t	BTS2	cys-L[e] nutrient flux
PAPSR	CYSabc	taur[e] nutrient flux	btn nutrient flux
PAPSR	CYSabc	o2[e] nutrient flux	btn nutrient flux
PAPSR	CYSabc	BTS2	taur[e] nutrient flux
PAPSR	CYSabc	BTS2	o2[e] nutrient flux
PAPSR	CYSabc	TAURabc	btn nutrient flux
PAPSR	CYSabc	TAURabc	BTS2
PAPSR	CYSabc	O2t	btn nutrient flux
PAPSR	CYSabc	O2t	BTS2
SERAT	btn nutrient flux	cys-L[e] nutrient flux
SERAT	BTS2	cys-L[e] nutrient flux
SERAT	CYSabc	btn nutrient flux
SERAT	CYSabc	BTS2
SADT2	taur[e] nutrient flux	btn nutrient flux	cys-L[e] nutrient flux
SADT2	o2[e] nutrient flux	btn nutrient flux	cys-L[e] nutrient flux
SADT2	BTS2	taur[e] nutrient flux	cys-L[e] nutrient flux
SADT2	BTS2	o2[e] nutrient flux	cys-L[e] nutrient flux
SADT2	TAURabc	btn nutrient flux	cys-L[e] nutrient flux
SADT2	TAURabc	BTS2	cys-L[e] nutrient flux
SADT2	O2t	btn nutrient flux	cys-L[e] nutrient flux
SADT2	O2t	BTS2	cys-L[e] nutrient flux
SADT2	CYSabc	taur[e] nutrient flux	btn nutrient flux
SADT2	CYSabc	o2[e] nutrient flux	btn nutrient flux
SADT2	CYSabc	BTS2	taur[e] nutrient flux
SADT2	CYSabc	BTS2	o2[e] nutrient flux
SADT2	CYSabc	TAURabc	btn nutrient flux
SADT2	CYSabc	TAURabc	BTS2
SADT2	CYSabc	O2t	btn nutrient flux
SADT2	CYSabc	O2t	BTS2
ADSK	taur[e] nutrient flux	btn nutrient flux	cys-L[e] nutrient flux
ADSK	o2[e] nutrient flux	btn nutrient flux	cys-L[e] nutrient flux
ADSK	BTS2	taur[e] nutrient flux	cys-L[e] nutrient flux
ADSK	BTS2	o2[e] nutrient flux	cys-L[e] nutrient flux
ADSK	TAURabc	btn nutrient flux	cys-L[e] nutrient flux
ADSK	TAURabc	BTS2	cys-L[e] nutrient flux
ADSK	O2t	btn nutrient flux	cys-L[e] nutrient flux
ADSK	O2t	BTS2	cys-L[e] nutrient flux
ADSK	CYSabc	taur[e] nutrient flux	btn nutrient flux
ADSK	CYSabc	o2[e] nutrient flux	btn nutrient flux
ADSK	CYSabc	BTS2	taur[e] nutrient flux
ADSK	CYSabc	BTS2	o2[e] nutrient flux
ADSK	CYSabc	TAURabc	btn nutrient flux
ADSK	CYSabc	TAURabc	BTS2
ADSK	CYSabc	O2t	btn nutrient flux
ADSK	CYSabc	O2t	BTS2
RBFSb
FMNAT
RBFK
RBFSa
DHPPDA2
APRAUR
DB4PS
GTPCII2
PMDPHT
USHD
LPSSYN_EC
GMHEPK
GMHEPAT
AGMHE
UAGPT3
UGMDDS
UAAGDS
UAMAGS
UAMAS
UAPGR
UAGCVT
EDTXS2
PAPPT3
EDTXS1
TDSK
U23GAAT
UHGADA
LPADSS
UAGAAT
MOAT2
MOAT
KDOCT2
KDOPS
GMHEPPA
S7PI
G1PACT
UAGDP
GF6PTA	gam[e] nutrient flux	acgam[e] nutrient flux	acmana[e] nutrient flux	acnam[e] nutrient flux
GF6PTA	ACMANApts	gam[e] nutrient flux	acgam[e] nutrient flux	acnam[e] nutrient flux
GF6PTA	ACNAMt2	gam[e] nutrient flux	acgam[e] nutrient flux	acmana[e] nutrient flux
GF6PTA	ACNAMt2	ACMANApts	gam[e] nutrient flux	acgam[e] nutrient flux
GF6PTA	GAMpts	acgam[e] nutrient flux	acmana[e] nutrient flux	acnam[e] nutrient flux
GF6PTA	GAMpts	ACMANApts	acgam[e] nutrient flux	acnam[e] nutrient flux
GF6PTA	GAMpts	ACNAMt2	acgam[e] nutrient flux	acmana[e] nutrient flux
GF6PTA	GAMpts	ACNAMt2	ACMANApts	acgam[e] nutrient flux
GF6PTA	ACGApts	gam[e] nutrient flux	acmana[e] nutrient flux	acnam[e] nutrient flux
GF6PTA	ACGApts	ACMANApts	gam[e] nutrient flux	acnam[e] nutrient flux
GF6PTA	ACGApts	ACNAMt2	gam[e] nutrient flux	acmana[e] nutrient flux
GF6PTA	ACGApts	ACNAMt2	ACMANApts	gam[e] nutrient flux
GF6PTA	ACGApts	GAMpts	acmana[e] nutrient flux	acnam[e] nutrient flux
GF6PTA	ACGApts	GAMpts	ACMANApts	acnam[e] nutrient flux
GF6PTA	ACGApts	GAMpts	ACNAMt2	acmana[e] nutrient flux
GF6PTA	ACGApts	GAMpts	ACNAMt2	ACMANApts
GF6PTA	AMANK	gam[e] nutrient flux	acgam[e] nutrient flux	acmana[e] nutrient flux
GF6PTA	AMANK	ACMANApts	gam[e] nutrient flux	acgam[e] nutrient flux
GF6PTA	AMANK	GAMpts	acgam[e] nutrient flux	acmana[e] nutrient flux
GF6PTA	AMANK	GAMpts	ACMANApts	acgam[e] nutrient flux
GF6PTA	AMANK	ACGApts	gam[e] nutrient flux	acmana[e] nutrient flux
GF6PTA	AMANK	ACGApts	ACMANApts	gam[e] nutrient flux
GF6PTA	AMANK	ACGApts	GAMpts	acmana[e] nutrient flux
GF6PTA	AMANK	ACGApts	GAMpts	ACMANApts
GF6PTA	AMANAPE	gam[e] nutrient flux	acgam[e] nutrient flux
GF6PTA	AMANAPE	GAMpts	acgam[e] nutrient flux
GF6PTA	AMANAPE	ACGApts	gam[e] nutrient flux
GF6PTA	AMANAPE	ACGApts	GAMpts
ALAALAr
AACPS1	C140SN
PEPT_EC
KDOPP
UDCPDP
PPTGS
SPMS	spmd[e] nutrient flux
SPMS	SPMDabc
ADMDCr	spmd[e] nutrient flux
ADMDCr	SPMDabc
P5CR	pro-L[e] nutrient flux
P5CR	PROt2r	PROabc	PROt4
P5CR	NAt3_1	NAt3_2	NAt3_1.5	PROt2r	PROabc	na1[e] nutrient flux
GLU5K	AGPR	pro-L[e] nutrient flux	orn[e] nutrient flux
GLU5K	PROt2r	PROabc	PROt4	AGPR	orn[e] nutrient flux
GLU5K	ORNabc	AGPR	ARGORNt7	PTRCORNt7	pro-L[e] nutrient flux
GLU5K	ORNabc	PROt2r	PROabc	PROt4	AGPR	ARGORNt7	PTRCORNt7
GLU5K	NAt3_1	NAt3_2	NAt3_1.5	PROt2r	PROabc	AGPR	na1[e] nutrient flux	orn[e] nutrient flux
GLU5K	ORNTA	AGPR	pro-L[e] nutrient flux
GLU5K	ORNTA	PROt2r	PROabc	PROt4	AGPR
GLU5K	ORNTA	NAt3_1	NAt3_2	NAt3_1.5	PROt2r	PROabc	AGPR	na1[e] nutrient flux
G5SD	AGPR	pro-L[e] nutrient flux	orn[e] nutrient flux
G5SD	PROt2r	PROabc	PROt4	AGPR	orn[e] nutrient flux
G5SD	ORNabc	AGPR	ARGORNt7	PTRCORNt7	pro-L[e] nutrient flux
G5SD	ORNabc	PROt2r	PROabc	PROt4	AGPR	ARGORNt7	PTRCORNt7
G5SD	NAt3_1	NAt3_2	NAt3_1.5	PROt2r	PROabc	AGPR	na1[e] nutrient flux	orn[e] nutrient flux
G5SD	ORNTA	AGPR	pro-L[e] nutrient flux
G5SD	ORNTA	PROt2r	PROabc	PROt4	AGPR
G5SD	ORNTA	NAt3_1	NAt3_2	NAt3_1.5	PROt2r	PROabc	AGPR	na1[e] nutrient flux
CBPS	CBMK	arg-L[e] nutrient flux
CBPS	CBMK	ARGORNt7	ARGabc
OCBT	arg-L[e] nutrient flux
OCBT	ARGORNt7	ARGabc
ARGSL	arg-L[e] nutrient flux
ARGSL	ARGORNt7	ARGabc
ARGSS	arg-L[e] nutrient flux
ARGSS	ARGORNt7	ARGabc
ACODA	arg-L[e] nutrient flux	orn[e] nutrient flux
ACODA	ORNabc	ARGORNt7	PTRCORNt7	arg-L[e] nutrient flux
ACODA	ORNabc	ARGabc	PTRCORNt7
ACODA	ARGORNt7	ARGabc	orn[e] nutrient flux
NACODA	GLU5K	ACOTA	pro-L[e] nutrient flux	orn[e] nutrient flux
NACODA	GLU5K	PROt2r	PROabc	PROt4	ACOTA	orn[e] nutrient flux
NACODA	GLU5K	ORNabc	ACOTA	ARGORNt7	PTRCORNt7	pro-L[e] nutrient flux
NACODA	GLU5K	ORNabc	PROt2r	PROabc	PROt4	ACOTA	ARGORNt7	PTRCORNt7
NACODA	GLU5K	NAt3_1	NAt3_2	NAt3_1.5	PROt2r	PROabc	ACOTA	na1[e] nutrient flux	orn[e] nutrient flux
NACODA	GLU5K	ORNTA	pro-L[e] nutrient flux
NACODA	GLU5K	ORNTA	PROt2r	PROabc	PROt4
NACODA	GLU5K	ORNTA	NAt3_1	NAt3_2	NAt3_1.5	PROt2r	PROabc	na1[e] nutrient flux
NACODA	G5SD	ACOTA	pro-L[e] nutrient flux	orn[e] nutrient flux
NACODA	G5SD	PROt2r	PROabc	PROt4	ACOTA	orn[e] nutrient flux
NACODA	G5SD	ORNabc	ACOTA	ARGORNt7	PTRCORNt7	pro-L[e] nutrient flux
NACODA	G5SD	ORNabc	PROt2r	PROabc	PROt4	ACOTA	ARGORNt7	PTRCORNt7
NACODA	G5SD	NAt3_1	NAt3_2	NAt3_1.5	PROt2r	PROabc	ACOTA	na1[e] nutrient flux	orn[e] nutrient flux
NACODA	G5SD	ORNTA	pro-L[e] nutrient flux
NACODA	G5SD	ORNTA	PROt2r	PROabc	PROt4
NACODA	G5SD	ORNTA	NAt3_1	NAt3_2	NAt3_1.5	PROt2r	PROabc	na1[e] nutrient flux
NACODA	ACODA	GLU5K	pro-L[e] nutrient flux	orn[e] nutrient flux
NACODA	ACODA	GLU5K	PROt2r	PROabc	PROt4	orn[e] nutrient flux
NACODA	ACODA	GLU5K	ORNabc	ARGORNt7	PTRCORNt7	pro-L[e] nutrient flux
NACODA	ACODA	GLU5K	ORNabc	PROt2r	PROabc	PROt4	ARGORNt7	PTRCORNt7
NACODA	ACODA	GLU5K	NAt3_1	NAt3_2	NAt3_1.5	PROt2r	PROabc	na1[e] nutrient flux	orn[e] nutrient flux
NACODA	ACODA	G5SD	pro-L[e] nutrient flux	orn[e] nutrient flux
NACODA	ACODA	G5SD	PROt2r	PROabc	PROt4	orn[e] nutrient flux
NACODA	ACODA	G5SD	ORNabc	ARGORNt7	PTRCORNt7	pro-L[e] nutrient flux
NACODA	ACODA	G5SD	ORNabc	PROt2r	PROabc	PROt4	ARGORNt7	PTRCORNt7
NACODA	ACODA	G5SD	NAt3_1	NAt3_2	NAt3_1.5	PROt2r	PROabc	na1[e] nutrient flux	orn[e] nutrient flux
ACGK	arg-L[e] nutrient flux	orn[e] nutrient flux
ACGK	ORNabc	ARGORNt7	PTRCORNt7	arg-L[e] nutrient flux
ACGK	ORNabc	ARGabc	PTRCORNt7
ACGK	ARGORNt7	ARGabc	orn[e] nutrient flux
ACGK	GLU5K	pro-L[e] nutrient flux	orn[e] nutrient flux
ACGK	GLU5K	PROt2r	PROabc	PROt4	orn[e] nutrient flux
ACGK	GLU5K	ORNabc	ARGORNt7	PTRCORNt7	pro-L[e] nutrient flux
ACGK	GLU5K	ORNabc	PROt2r	PROabc	PROt4	ARGORNt7	PTRCORNt7
ACGK	GLU5K	NAt3_1	NAt3_2	NAt3_1.5	PROt2r	PROabc	na1[e] nutrient flux	orn[e] nutrient flux
ACGK	GLU5K	ORNTA	pro-L[e] nutrient flux
ACGK	GLU5K	ORNTA	PROt2r	PROabc	PROt4
ACGK	GLU5K	ORNTA	NAt3_1	NAt3_2	NAt3_1.5	PROt2r	PROabc	na1[e] nutrient flux
ACGK	G5SD	pro-L[e] nutrient flux	orn[e] nutrient flux
ACGK	G5SD	PROt2r	PROabc	PROt4	orn[e] nutrient flux
ACGK	G5SD	ORNabc	ARGORNt7	PTRCORNt7	pro-L[e] nutrient flux
ACGK	G5SD	ORNabc	PROt2r	PROabc	PROt4	ARGORNt7	PTRCORNt7
ACGK	G5SD	NAt3_1	NAt3_2	NAt3_1.5	PROt2r	PROabc	na1[e] nutrient flux	orn[e] nutrient flux
ACGK	G5SD	ORNTA	pro-L[e] nutrient flux
ACGK	G5SD	ORNTA	PROt2r	PROabc	PROt4
ACGK	G5SD	ORNTA	NAt3_1	NAt3_2	NAt3_1.5	PROt2r	PROabc	na1[e] nutrient flux
ACGS	arg-L[e] nutrient flux	orn[e] nutrient flux
ACGS	ORNabc	ARGORNt7	PTRCORNt7	arg-L[e] nutrient flux
ACGS	ORNabc	ARGabc	PTRCORNt7
ACGS	ARGORNt7	ARGabc	orn[e] nutrient flux
ACGS	GLU5K	pro-L[e] nutrient flux	orn[e] nutrient flux
ACGS	GLU5K	PROt2r	PROabc	PROt4	orn[e] nutrient flux
ACGS	GLU5K	ORNabc	ARGORNt7	PTRCORNt7	pro-L[e] nutrient flux
ACGS	GLU5K	ORNabc	PROt2r	PROabc	PROt4	ARGORNt7	PTRCORNt7
ACGS	GLU5K	NAt3_1	NAt3_2	NAt3_1.5	PROt2r	PROabc	na1[e] nutrient flux	orn[e] nutrient flux
ACGS	GLU5K	ORNTA	pro-L[e] nutrient flux
ACGS	GLU5K	ORNTA	PROt2r	PROabc	PROt4
ACGS	GLU5K	ORNTA	NAt3_1	NAt3_2	NAt3_1.5	PROt2r	PROabc	na1[e] nutrient flux
ACGS	G5SD	pro-L[e] nutrient flux	orn[e] nutrient flux
ACGS	G5SD	PROt2r	PROabc	PROt4	orn[e] nutrient flux
ACGS	G5SD	ORNabc	ARGORNt7	PTRCORNt7	pro-L[e] nutrient flux
ACGS	G5SD	ORNabc	PROt2r	PROabc	PROt4	ARGORNt7	PTRCORNt7
ACGS	G5SD	NAt3_1	NAt3_2	NAt3_1.5	PROt2r	PROabc	na1[e] nutrient flux	orn[e] nutrient flux
ACGS	G5SD	ORNTA	pro-L[e] nutrient flux
ACGS	G5SD	ORNTA	PROt2r	PROabc	PROt4
ACGS	G5SD	ORNTA	NAt3_1	NAt3_2	NAt3_1.5	PROt2r	PROabc	na1[e] nutrient flux
G5SADs	pro-L[e] nutrient flux
G5SADs	PROt2r	PROabc	PROt4
G5SADs	NAt3_1	NAt3_2	NAt3_1.5	PROt2r	PROabc	na1[e] nutrient flux
DKMPPD	AHCYSNS	HSDy	met-L[e] nutrient flux
DKMPPD	AHCYSNS	ASAD	met-L[e] nutrient flux
DKMPPD	AHCYSNS	METabc	HSDy
DKMPPD	AHCYSNS	METabc	ASAD
DKMPPD	AHCYSNS	ASPK	met-L[e] nutrient flux
DKMPPD	AHCYSNS	ASPK	METabc
DKMPPD	METS	met-L[e] nutrient flux
DKMPPD	METS	METabc
DKMPPD	CYSTL	met-L[e] nutrient flux
DKMPPD	CYSTL	METabc
DKMPPD	SHSL1	met-L[e] nutrient flux
DKMPPD	SHSL1	METabc
DKMPPD	HSST	met-L[e] nutrient flux
DKMPPD	HSST	METabc
DKMPPD	RHCCE	HSDy	met-L[e] nutrient flux
DKMPPD	RHCCE	ASAD	met-L[e] nutrient flux
DKMPPD	RHCCE	METabc	HSDy
DKMPPD	RHCCE	METabc	ASAD
DKMPPD	RHCCE	ASPK	met-L[e] nutrient flux
DKMPPD	RHCCE	ASPK	METabc
DKMPPD	RHCCE	CYSTL	met-L[e] nutrient flux
DKMPPD	RHCCE	CYSTL	METabc
DKMPPD	RHCCE	SHSL1	met-L[e] nutrient flux
DKMPPD	RHCCE	SHSL1	METabc
DKMPPD	RHCCE	HSST	met-L[e] nutrient flux
DKMPPD	RHCCE	HSST	METabc
TAUDO	so4[e] nutrient flux	btn nutrient flux	cys-L[e] nutrient flux
TAUDO	BTS2	so4[e] nutrient flux	cys-L[e] nutrient flux
TAUDO	SULabc	btn nutrient flux	cys-L[e] nutrient flux
TAUDO	SULabc	BTS2	cys-L[e] nutrient flux
TAUDO	CYSabc	so4[e] nutrient flux	btn nutrient flux
TAUDO	CYSabc	BTS2	so4[e] nutrient flux
TAUDO	CYSabc	SULabc	btn nutrient flux
TAUDO	CYSabc	SULabc	BTS2
TAUDO	PAPSR	btn nutrient flux	cys-L[e] nutrient flux
TAUDO	PAPSR	BTS2	cys-L[e] nutrient flux
TAUDO	PAPSR	CYSabc	btn nutrient flux
TAUDO	PAPSR	CYSabc	BTS2
TAUDO	SADT2	btn nutrient flux	cys-L[e] nutrient flux
TAUDO	SADT2	BTS2	cys-L[e] nutrient flux
TAUDO	SADT2	CYSabc	btn nutrient flux
TAUDO	SADT2	CYSabc	BTS2
TAUDO	ADSK	btn nutrient flux	cys-L[e] nutrient flux
TAUDO	ADSK	BTS2	cys-L[e] nutrient flux
TAUDO	ADSK	CYSabc	btn nutrient flux
TAUDO	ADSK	CYSabc	BTS2
ACNML	GF6PTA	gam[e] nutrient flux	acgam[e] nutrient flux	acmana[e] nutrient flux
ACNML	GF6PTA	ACMANApts	gam[e] nutrient flux	acgam[e] nutrient flux
ACNML	GF6PTA	GAMpts	acgam[e] nutrient flux	acmana[e] nutrient flux
ACNML	GF6PTA	GAMpts	ACMANApts	acgam[e] nutrient flux
ACNML	GF6PTA	ACGApts	gam[e] nutrient flux	acmana[e] nutrient flux
ACNML	GF6PTA	ACGApts	ACMANApts	gam[e] nutrient flux
ACNML	GF6PTA	ACGApts	GAMpts	acmana[e] nutrient flux
ACNML	GF6PTA	ACGApts	GAMpts	ACMANApts
AGDC	GF6PTA	gam[e] nutrient flux
AGDC	GF6PTA	GAMpts
GALU	GALUi
DRPA	LPLIPA2	LPLIPA4	HSDy	thr-L[e] nutrient flux	o2[e] nutrient flux	acald[e] nutrient flux
DRPA	LPLIPA2	LPLIPA4	HSDy	pppn[e] nutrient flux	thr-L[e] nutrient flux	3hcinnm[e] nutrient flux	3hpppn[e] nutrient flux	acald[e] nutrient flux
DRPA	LPLIPA2	LPLIPA4	ASAD	thr-L[e] nutrient flux	o2[e] nutrient flux	acald[e] nutrient flux
DRPA	LPLIPA2	LPLIPA4	ASAD	pppn[e] nutrient flux	thr-L[e] nutrient flux	3hcinnm[e] nutrient flux	3hpppn[e] nutrient flux	acald[e] nutrient flux
DRPA	LPLIPA2	LPLIPA4	THRabc	THRt4	THRt2r	HSDy	o2[e] nutrient flux	acald[e] nutrient flux
DRPA	LPLIPA2	LPLIPA4	THRabc	THRt4	THRt2r	ASAD	o2[e] nutrient flux	acald[e] nutrient flux
DRPA	LPLIPA2	LPLIPA4	O2t	HSDy	thr-L[e] nutrient flux	acald[e] nutrient flux
DRPA	LPLIPA2	LPLIPA4	O2t	ASAD	thr-L[e] nutrient flux	acald[e] nutrient flux
DRPA	LPLIPA2	LPLIPA4	O2t	THRabc	THRt4	THRt2r	HSDy	acald[e] nutrient flux
DRPA	LPLIPA2	LPLIPA4	O2t	THRabc	THRt4	THRt2r	ASAD	acald[e] nutrient flux
DRPA	LPLIPA2	LPLIPA4	ACALDt	HSDy	thr-L[e] nutrient flux	o2[e] nutrient flux
DRPA	LPLIPA2	LPLIPA4	ACALDt	HSDy	pppn[e] nutrient flux	thr-L[e] nutrient flux	3hcinnm[e] nutrient flux	3hpppn[e] nutrient flux
DRPA	LPLIPA2	LPLIPA4	ACALDt	ASAD	thr-L[e] nutrient flux	o2[e] nutrient flux
DRPA	LPLIPA2	LPLIPA4	ACALDt	ASAD	pppn[e] nutrient flux	thr-L[e] nutrient flux	3hcinnm[e] nutrient flux	3hpppn[e] nutrient flux
DRPA	LPLIPA2	LPLIPA4	ACALDt	THRabc	THRt4	THRt2r	HSDy	o2[e] nutrient flux
DRPA	LPLIPA2	LPLIPA4	ACALDt	THRabc	THRt4	THRt2r	ASAD	o2[e] nutrient flux
DRPA	LPLIPA2	LPLIPA4	ACALDt	O2t	HSDy	thr-L[e] nutrient flux
DRPA	LPLIPA2	LPLIPA4	ACALDt	O2t	ASAD	thr-L[e] nutrient flux
DRPA	LPLIPA2	LPLIPA4	ACALDt	O2t	THRabc	THRt4	THRt2r	HSDy
DRPA	LPLIPA2	LPLIPA4	ACALDt	O2t	THRabc	THRt4	THRt2r	ASAD
DRPA	LPLIPA2	LPLIPA4	THRS	thr-L[e] nutrient flux	o2[e] nutrient flux	acald[e] nutrient flux
DRPA	LPLIPA2	LPLIPA4	THRS	pppn[e] nutrient flux	thr-L[e] nutrient flux	3hcinnm[e] nutrient flux	3hpppn[e] nutrient flux	acald[e] nutrient flux
DRPA	LPLIPA2	LPLIPA4	THRS	THRabc	THRt4	THRt2r	o2[e] nutrient flux	acald[e] nutrient flux
DRPA	LPLIPA2	LPLIPA4	THRS	O2t	thr-L[e] nutrient flux	acald[e] nutrient flux
DRPA	LPLIPA2	LPLIPA4	THRS	O2t	THRabc	THRt4	THRt2r	acald[e] nutrient flux
DRPA	LPLIPA2	LPLIPA4	THRS	ACALDt	thr-L[e] nutrient flux	o2[e] nutrient flux
DRPA	LPLIPA2	LPLIPA4	THRS	ACALDt	pppn[e] nutrient flux	thr-L[e] nutrient flux	3hcinnm[e] nutrient flux	3hpppn[e] nutrient flux
DRPA	LPLIPA2	LPLIPA4	THRS	ACALDt	THRabc	THRt4	THRt2r	o2[e] nutrient flux
DRPA	LPLIPA2	LPLIPA4	THRS	ACALDt	O2t	thr-L[e] nutrient flux
DRPA	LPLIPA2	LPLIPA4	THRS	ACALDt	O2t	THRabc	THRt4	THRt2r
DRPA	LPLIPA2	LPLIPA4	HSK	thr-L[e] nutrient flux	o2[e] nutrient flux	acald[e] nutrient flux
DRPA	LPLIPA2	LPLIPA4	HSK	pppn[e] nutrient flux	thr-L[e] nutrient flux	3hcinnm[e] nutrient flux	3hpppn[e] nutrient flux	acald[e] nutrient flux
DRPA	LPLIPA2	LPLIPA4	HSK	THRabc	THRt4	THRt2r	o2[e] nutrient flux	acald[e] nutrient flux
DRPA	LPLIPA2	LPLIPA4	HSK	O2t	thr-L[e] nutrient flux	acald[e] nutrient flux
DRPA	LPLIPA2	LPLIPA4	HSK	O2t	THRabc	THRt4	THRt2r	acald[e] nutrient flux
DRPA	LPLIPA2	LPLIPA4	HSK	ACALDt	thr-L[e] nutrient flux	o2[e] nutrient flux
DRPA	LPLIPA2	LPLIPA4	HSK	ACALDt	pppn[e] nutrient flux	thr-L[e] nutrient flux	3hcinnm[e] nutrient flux	3hpppn[e] nutrient flux
DRPA	LPLIPA2	LPLIPA4	HSK	ACALDt	THRabc	THRt4	THRt2r	o2[e] nutrient flux
DRPA	LPLIPA2	LPLIPA4	HSK	ACALDt	O2t	thr-L[e] nutrient flux
DRPA	LPLIPA2	LPLIPA4	HSK	ACALDt	O2t	THRabc	THRt4	THRt2r
DRPA	LPLIPA2	LPLIPA4	ASPK	thr-L[e] nutrient flux	o2[e] nutrient flux	acald[e] nutrient flux
DRPA	LPLIPA2	LPLIPA4	ASPK	pppn[e] nutrient flux	thr-L[e] nutrient flux	3hcinnm[e] nutrient flux	3hpppn[e] nutrient flux	acald[e] nutrient flux
DRPA	LPLIPA2	LPLIPA4	ASPK	THRabc	THRt4	THRt2r	o2[e] nutrient flux	acald[e] nutrient flux
DRPA	LPLIPA2	LPLIPA4	ASPK	O2t	thr-L[e] nutrient flux	acald[e] nutrient flux
DRPA	LPLIPA2	LPLIPA4	ASPK	O2t	THRabc	THRt4	THRt2r	acald[e] nutrient flux
DRPA	LPLIPA2	LPLIPA4	ASPK	ACALDt	thr-L[e] nutrient flux	o2[e] nutrient flux
DRPA	LPLIPA2	LPLIPA4	ASPK	ACALDt	pppn[e] nutrient flux	thr-L[e] nutrient flux	3hcinnm[e] nutrient flux	3hpppn[e] nutrient flux
DRPA	LPLIPA2	LPLIPA4	ASPK	ACALDt	THRabc	THRt4	THRt2r	o2[e] nutrient flux
DRPA	LPLIPA2	LPLIPA4	ASPK	ACALDt	O2t	thr-L[e] nutrient flux
DRPA	LPLIPA2	LPLIPA4	ASPK	ACALDt	O2t	THRabc	THRt4	THRt2r
DRPA	LPLIPA2	LPLIPA4	HCINNMt2r	HSDy	pppn[e] nutrient flux	thr-L[e] nutrient flux	3hpppn[e] nutrient flux	acald[e] nutrient flux
DRPA	LPLIPA2	LPLIPA4	HCINNMt2r	ASAD	pppn[e] nutrient flux	thr-L[e] nutrient flux	3hpppn[e] nutrient flux	acald[e] nutrient flux
DRPA	LPLIPA2	LPLIPA4	HCINNMt2r	ACALDt	HSDy	pppn[e] nutrient flux	thr-L[e] nutrient flux	3hpppn[e] nutrient flux
DRPA	LPLIPA2	LPLIPA4	HCINNMt2r	ACALDt	ASAD	pppn[e] nutrient flux	thr-L[e] nutrient flux	3hpppn[e] nutrient flux
DRPA	LPLIPA2	LPLIPA4	HCINNMt2r	THRS	pppn[e] nutrient flux	thr-L[e] nutrient flux	3hpppn[e] nutrient flux	acald[e] nutrient flux
DRPA	LPLIPA2	LPLIPA4	HCINNMt2r	THRS	ACALDt	pppn[e] nutrient flux	thr-L[e] nutrient flux	3hpppn[e] nutrient flux
DRPA	LPLIPA2	LPLIPA4	HCINNMt2r	HSK	pppn[e] nutrient flux	thr-L[e] nutrient flux	3hpppn[e] nutrient flux	acald[e] nutrient flux
DRPA	LPLIPA2	LPLIPA4	HCINNMt2r	HSK	ACALDt	pppn[e] nutrient flux	thr-L[e] nutrient flux	3hpppn[e] nutrient flux
DRPA	LPLIPA2	LPLIPA4	HCINNMt2r	ASPK	pppn[e] nutrient flux	thr-L[e] nutrient flux	3hpppn[e] nutrient flux	acald[e] nutrient flux
DRPA	LPLIPA2	LPLIPA4	HCINNMt2r	ASPK	ACALDt	pppn[e] nutrient flux	thr-L[e] nutrient flux	3hpppn[e] nutrient flux
DRPA	LPLIPA2	LPLIPA4	HPPPNt2r	HSDy	pppn[e] nutrient flux	thr-L[e] nutrient flux	3hcinnm[e] nutrient flux	acald[e] nutrient flux
DRPA	LPLIPA2	LPLIPA4	HPPPNt2r	ASAD	pppn[e] nutrient flux	thr-L[e] nutrient flux	3hcinnm[e] nutrient flux	acald[e] nutrient flux
DRPA	LPLIPA2	LPLIPA4	HPPPNt2r	ACALDt	HSDy	pppn[e] nutrient flux	thr-L[e] nutrient flux	3hcinnm[e] nutrient flux
DRPA	LPLIPA2	LPLIPA4	HPPPNt2r	ACALDt	ASAD	pppn[e] nutrient flux	thr-L[e] nutrient flux	3hcinnm[e] nutrient flux
DRPA	LPLIPA2	LPLIPA4	HPPPNt2r	THRS	pppn[e] nutrient flux	thr-L[e] nutrient flux	3hcinnm[e] nutrient flux	acald[e] nutrient flux
DRPA	LPLIPA2	LPLIPA4	HPPPNt2r	THRS	ACALDt	pppn[e] nutrient flux	thr-L[e] nutrient flux	3hcinnm[e] nutrient flux
DRPA	LPLIPA2	LPLIPA4	HPPPNt2r	HSK	pppn[e] nutrient flux	thr-L[e] nutrient flux	3hcinnm[e] nutrient flux	acald[e] nutrient flux
DRPA	LPLIPA2	LPLIPA4	HPPPNt2r	HSK	ACALDt	pppn[e] nutrient flux	thr-L[e] nutrient flux	3hcinnm[e] nutrient flux
DRPA	LPLIPA2	LPLIPA4	HPPPNt2r	ASPK	pppn[e] nutrient flux	thr-L[e] nutrient flux	3hcinnm[e] nutrient flux	acald[e] nutrient flux
DRPA	LPLIPA2	LPLIPA4	HPPPNt2r	ASPK	ACALDt	pppn[e] nutrient flux	thr-L[e] nutrient flux	3hcinnm[e] nutrient flux
DRPA	LPLIPA2	LPLIPA4	HPPPNt2r	HCINNMt2r	HSDy	pppn[e] nutrient flux	thr-L[e] nutrient flux	acald[e] nutrient flux
DRPA	LPLIPA2	LPLIPA4	HPPPNt2r	HCINNMt2r	ASAD	pppn[e] nutrient flux	thr-L[e] nutrient flux	acald[e] nutrient flux
DRPA	LPLIPA2	LPLIPA4	HPPPNt2r	HCINNMt2r	ACALDt	HSDy	pppn[e] nutrient flux	thr-L[e] nutrient flux
DRPA	LPLIPA2	LPLIPA4	HPPPNt2r	HCINNMt2r	ACALDt	ASAD	pppn[e] nutrient flux	thr-L[e] nutrient flux
DRPA	LPLIPA2	LPLIPA4	HPPPNt2r	HCINNMt2r	THRS	pppn[e] nutrient flux	thr-L[e] nutrient flux	acald[e] nutrient flux
DRPA	LPLIPA2	LPLIPA4	HPPPNt2r	HCINNMt2r	THRS	ACALDt	pppn[e] nutrient flux	thr-L[e] nutrient flux
DRPA	LPLIPA2	LPLIPA4	HPPPNt2r	HCINNMt2r	HSK	pppn[e] nutrient flux	thr-L[e] nutrient flux	acald[e] nutrient flux
DRPA	LPLIPA2	LPLIPA4	HPPPNt2r	HCINNMt2r	HSK	ACALDt	pppn[e] nutrient flux	thr-L[e] nutrient flux
DRPA	LPLIPA2	LPLIPA4	HPPPNt2r	HCINNMt2r	ASPK	pppn[e] nutrient flux	thr-L[e] nutrient flux	acald[e] nutrient flux
DRPA	LPLIPA2	LPLIPA4	HPPPNt2r	HCINNMt2r	ASPK	ACALDt	pppn[e] nutrient flux	thr-L[e] nutrient flux
DRPA	LPLIPA2	LPLIPA4	PPPNt2r	HSDy	thr-L[e] nutrient flux	3hcinnm[e] nutrient flux	3hpppn[e] nutrient flux	acald[e] nutrient flux
DRPA	LPLIPA2	LPLIPA4	PPPNt2r	ASAD	thr-L[e] nutrient flux	3hcinnm[e] nutrient flux	3hpppn[e] nutrient flux	acald[e] nutrient flux
DRPA	LPLIPA2	LPLIPA4	PPPNt2r	ACALDt	HSDy	thr-L[e] nutrient flux	3hcinnm[e] nutrient flux	3hpppn[e] nutrient flux
DRPA	LPLIPA2	LPLIPA4	PPPNt2r	ACALDt	ASAD	thr-L[e] nutrient flux	3hcinnm[e] nutrient flux	3hpppn[e] nutrient flux
DRPA	LPLIPA2	LPLIPA4	PPPNt2r	THRS	thr-L[e] nutrient flux	3hcinnm[e] nutrient flux	3hpppn[e] nutrient flux	acald[e] nutrient flux
DRPA	LPLIPA2	LPLIPA4	PPPNt2r	THRS	ACALDt	thr-L[e] nutrient flux	3hcinnm[e] nutrient flux	3hpppn[e] nutrient flux
DRPA	LPLIPA2	LPLIPA4	PPPNt2r	HSK	thr-L[e] nutrient flux	3hcinnm[e] nutrient flux	3hpppn[e] nutrient flux	acald[e] nutrient flux
DRPA	LPLIPA2	LPLIPA4	PPPNt2r	HSK	ACALDt	thr-L[e] nutrient flux	3hcinnm[e] nutrient flux	3hpppn[e] nutrient flux
DRPA	LPLIPA2	LPLIPA4	PPPNt2r	ASPK	thr-L[e] nutrient flux	3hcinnm[e] nutrient flux	3hpppn[e] nutrient flux	acald[e] nutrient flux
DRPA	LPLIPA2	LPLIPA4	PPPNt2r	ASPK	ACALDt	thr-L[e] nutrient flux	3hcinnm[e] nutrient flux	3hpppn[e] nutrient flux
DRPA	LPLIPA2	LPLIPA4	PPPNt2r	HCINNMt2r	HSDy	thr-L[e] nutrient flux	3hpppn[e] nutrient flux	acald[e] nutrient flux
DRPA	LPLIPA2	LPLIPA4	PPPNt2r	HCINNMt2r	ASAD	thr-L[e] nutrient flux	3hpppn[e] nutrient flux	acald[e] nutrient flux
DRPA	LPLIPA2	LPLIPA4	PPPNt2r	HCINNMt2r	ACALDt	HSDy	thr-L[e] nutrient flux	3hpppn[e] nutrient flux
DRPA	LPLIPA2	LPLIPA4	PPPNt2r	HCINNMt2r	ACALDt	ASAD	thr-L[e] nutrient flux	3hpppn[e] nutrient flux
DRPA	LPLIPA2	LPLIPA4	PPPNt2r	HCINNMt2r	THRS	thr-L[e] nutrient flux	3hpppn[e] nutrient flux	acald[e] nutrient flux
DRPA	LPLIPA2	LPLIPA4	PPPNt2r	HCINNMt2r	THRS	ACALDt	thr-L[e] nutrient flux	3hpppn[e] nutrient flux
DRPA	LPLIPA2	LPLIPA4	PPPNt2r	HCINNMt2r	HSK	thr-L[e] nutrient flux	3hpppn[e] nutrient flux	acald[e] nutrient flux
DRPA	LPLIPA2	LPLIPA4	PPPNt2r	HCINNMt2r	HSK	ACALDt	thr-L[e] nutrient flux	3hpppn[e] nutrient flux
DRPA	LPLIPA2	LPLIPA4	PPPNt2r	HCINNMt2r	ASPK	thr-L[e] nutrient flux	3hpppn[e] nutrient flux	acald[e] nutrient flux
DRPA	LPLIPA2	LPLIPA4	PPPNt2r	HCINNMt2r	ASPK	ACALDt	thr-L[e] nutrient flux	3hpppn[e] nutrient flux
DRPA	LPLIPA2	LPLIPA4	PPPNt2r	HPPPNt2r	HSDy	thr-L[e] nutrient flux	3hcinnm[e] nutrient flux	acald[e] nutrient flux
DRPA	LPLIPA2	LPLIPA4	PPPNt2r	HPPPNt2r	ASAD	thr-L[e] nutrient flux	3hcinnm[e] nutrient flux	acald[e] nutrient flux
DRPA	LPLIPA2	LPLIPA4	PPPNt2r	HPPPNt2r	ACALDt	HSDy	thr-L[e] nutrient flux	3hcinnm[e] nutrient flux
DRPA	LPLIPA2	LPLIPA4	PPPNt2r	HPPPNt2r	ACALDt	ASAD	thr-L[e] nutrient flux	3hcinnm[e] nutrient flux
DRPA	LPLIPA2	LPLIPA4	PPPNt2r	HPPPNt2r	THRS	thr-L[e] nutrient flux	3hcinnm[e] nutrient flux	acald[e] nutrient flux
DRPA	LPLIPA2	LPLIPA4	PPPNt2r	HPPPNt2r	THRS	ACALDt	thr-L[e] nutrient flux	3hcinnm[e] nutrient flux
DRPA	LPLIPA2	LPLIPA4	PPPNt2r	HPPPNt2r	HSK	thr-L[e] nutrient flux	3hcinnm[e] nutrient flux	acald[e] nutrient flux
DRPA	LPLIPA2	LPLIPA4	PPPNt2r	HPPPNt2r	HSK	ACALDt	thr-L[e] nutrient flux	3hcinnm[e] nutrient flux
DRPA	LPLIPA2	LPLIPA4	PPPNt2r	HPPPNt2r	ASPK	thr-L[e] nutrient flux	3hcinnm[e] nutrient flux	acald[e] nutrient flux
DRPA	LPLIPA2	LPLIPA4	PPPNt2r	HPPPNt2r	ASPK	ACALDt	thr-L[e] nutrient flux	3hcinnm[e] nutrient flux
DRPA	LPLIPA2	LPLIPA4	PPPNt2r	HPPPNt2r	HCINNMt2r	HSDy	thr-L[e] nutrient flux	acald[e] nutrient flux
DRPA	LPLIPA2	LPLIPA4	PPPNt2r	HPPPNt2r	HCINNMt2r	ASAD	thr-L[e] nutrient flux	acald[e] nutrient flux
DRPA	LPLIPA2	LPLIPA4	PPPNt2r	HPPPNt2r	HCINNMt2r	ACALDt	HSDy	thr-L[e] nutrient flux
DRPA	LPLIPA2	LPLIPA4	PPPNt2r	HPPPNt2r	HCINNMt2r	ACALDt	ASAD	thr-L[e] nutrient flux
DRPA	LPLIPA2	LPLIPA4	PPPNt2r	HPPPNt2r	HCINNMt2r	THRS	thr-L[e] nutrient flux	acald[e] nutrient flux
DRPA	LPLIPA2	LPLIPA4	PPPNt2r	HPPPNt2r	HCINNMt2r	THRS	ACALDt	thr-L[e] nutrient flux
DRPA	LPLIPA2	LPLIPA4	PPPNt2r	HPPPNt2r	HCINNMt2r	HSK	thr-L[e] nutrient flux	acald[e] nutrient flux
DRPA	LPLIPA2	LPLIPA4	PPPNt2r	HPPPNt2r	HCINNMt2r	HSK	ACALDt	thr-L[e] nutrient flux
DRPA	LPLIPA2	LPLIPA4	PPPNt2r	HPPPNt2r	HCINNMt2r	ASPK	thr-L[e] nutrient flux	acald[e] nutrient flux
DRPA	LPLIPA2	LPLIPA4	PPPNt2r	HPPPNt2r	HCINNMt2r	ASPK	ACALDt	thr-L[e] nutrient flux
DRPA	PLIPA2	HSDy	thr-L[e] nutrient flux	o2[e] nutrient flux	acald[e] nutrient flux
DRPA	PLIPA2	HSDy	pppn[e] nutrient flux	thr-L[e] nutrient flux	3hcinnm[e] nutrient flux	3hpppn[e] nutrient flux	acald[e] nutrient flux
DRPA	PLIPA2	ASAD	thr-L[e] nutrient flux	o2[e] nutrient flux	acald[e] nutrient flux
DRPA	PLIPA2	ASAD	pppn[e] nutrient flux	thr-L[e] nutrient flux	3hcinnm[e] nutrient flux	3hpppn[e] nutrient flux	acald[e] nutrient flux
DRPA	PLIPA2	THRabc	THRt4	THRt2r	HSDy	o2[e] nutrient flux	acald[e] nutrient flux
DRPA	PLIPA2	THRabc	THRt4	THRt2r	HSDy	pppn[e] nutrient flux	3hcinnm[e] nutrient flux	3hpppn[e] nutrient flux	acald[e] nutrient flux
DRPA	PLIPA2	THRabc	THRt4	THRt2r	ASAD	o2[e] nutrient flux	acald[e] nutrient flux
DRPA	PLIPA2	THRabc	THRt4	THRt2r	ASAD	pppn[e] nutrient flux	3hcinnm[e] nutrient flux	3hpppn[e] nutrient flux	acald[e] nutrient flux
DRPA	PLIPA2	O2t	HSDy	thr-L[e] nutrient flux	acald[e] nutrient flux
DRPA	PLIPA2	O2t	ASAD	thr-L[e] nutrient flux	acald[e] nutrient flux
DRPA	PLIPA2	O2t	THRabc	THRt4	THRt2r	HSDy	acald[e] nutrient flux
DRPA	PLIPA2	O2t	THRabc	THRt4	THRt2r	ASAD	acald[e] nutrient flux
DRPA	PLIPA2	ACALDt	HSDy	thr-L[e] nutrient flux	o2[e] nutrient flux
DRPA	PLIPA2	ACALDt	HSDy	pppn[e] nutrient flux	thr-L[e] nutrient flux	3hcinnm[e] nutrient flux	3hpppn[e] nutrient flux
DRPA	PLIPA2	ACALDt	ASAD	thr-L[e] nutrient flux	o2[e] nutrient flux
DRPA	PLIPA2	ACALDt	ASAD	pppn[e] nutrient flux	thr-L[e] nutrient flux	3hcinnm[e] nutrient flux	3hpppn[e] nutrient flux
DRPA	PLIPA2	ACALDt	THRabc	THRt4	THRt2r	HSDy	o2[e] nutrient flux
DRPA	PLIPA2	ACALDt	THRabc	THRt4	THRt2r	HSDy	pppn[e] nutrient flux	3hcinnm[e] nutrient flux	3hpppn[e] nutrient flux
DRPA	PLIPA2	ACALDt	THRabc	THRt4	THRt2r	ASAD	o2[e] nutrient flux
DRPA	PLIPA2	ACALDt	THRabc	THRt4	THRt2r	ASAD	pppn[e] nutrient flux	3hcinnm[e] nutrient flux	3hpppn[e] nutrient flux
DRPA	PLIPA2	ACALDt	O2t	HSDy	thr-L[e] nutrient flux
DRPA	PLIPA2	ACALDt	O2t	ASAD	thr-L[e] nutrient flux
DRPA	PLIPA2	ACALDt	O2t	THRabc	THRt4	THRt2r	HSDy
DRPA	PLIPA2	ACALDt	O2t	THRabc	THRt4	THRt2r	ASAD
DRPA	PLIPA2	THRS	thr-L[e] nutrient flux	o2[e] nutrient flux	acald[e] nutrient flux
DRPA	PLIPA2	THRS	pppn[e] nutrient flux	thr-L[e] nutrient flux	3hcinnm[e] nutrient flux	3hpppn[e] nutrient flux	acald[e] nutrient flux
DRPA	PLIPA2	THRS	THRabc	THRt4	THRt2r	o2[e] nutrient flux	acald[e] nutrient flux
DRPA	PLIPA2	THRS	THRabc	THRt4	THRt2r	pppn[e] nutrient flux	3hcinnm[e] nutrient flux	3hpppn[e] nutrient flux	acald[e] nutrient flux
DRPA	PLIPA2	THRS	O2t	thr-L[e] nutrient flux	acald[e] nutrient flux
DRPA	PLIPA2	THRS	O2t	THRabc	THRt4	THRt2r	acald[e] nutrient flux
DRPA	PLIPA2	THRS	ACALDt	thr-L[e] nutrient flux	o2[e] nutrient flux
DRPA	PLIPA2	THRS	ACALDt	pppn[e] nutrient flux	thr-L[e] nutrient flux	3hcinnm[e] nutrient flux	3hpppn[e] nutrient flux
DRPA	PLIPA2	THRS	ACALDt	THRabc	THRt4	THRt2r	o2[e] nutrient flux
DRPA	PLIPA2	THRS	ACALDt	THRabc	THRt4	THRt2r	pppn[e] nutrient flux	3hcinnm[e] nutrient flux	3hpppn[e] nutrient flux
DRPA	PLIPA2	THRS	ACALDt	O2t	thr-L[e] nutrient flux
DRPA	PLIPA2	THRS	ACALDt	O2t	THRabc	THRt4	THRt2r
DRPA	PLIPA2	HSK	thr-L[e] nutrient flux	o2[e] nutrient flux	acald[e] nutrient flux
DRPA	PLIPA2	HSK	pppn[e] nutrient flux	thr-L[e] nutrient flux	3hcinnm[e] nutrient flux	3hpppn[e] nutrient flux	acald[e] nutrient flux
DRPA	PLIPA2	HSK	THRabc	THRt4	THRt2r	o2[e] nutrient flux	acald[e] nutrient flux
DRPA	PLIPA2	HSK	THRabc	THRt4	THRt2r	pppn[e] nutrient flux	3hcinnm[e] nutrient flux	3hpppn[e] nutrient flux	acald[e] nutrient flux
DRPA	PLIPA2	HSK	O2t	thr-L[e] nutrient flux	acald[e] nutrient flux
DRPA	PLIPA2	HSK	O2t	THRabc	THRt4	THRt2r	acald[e] nutrient flux
DRPA	PLIPA2	HSK	ACALDt	thr-L[e] nutrient flux	o2[e] nutrient flux
DRPA	PLIPA2	HSK	ACALDt	pppn[e] nutrient flux	thr-L[e] nutrient flux	3hcinnm[e] nutrient flux	3hpppn[e] nutrient flux
DRPA	PLIPA2	HSK	ACALDt	THRabc	THRt4	THRt2r	o2[e] nutrient flux
DRPA	PLIPA2	HSK	ACALDt	THRabc	THRt4	THRt2r	pppn[e] nutrient flux	3hcinnm[e] nutrient flux	3hpppn[e] nutrient flux
DRPA	PLIPA2	HSK	ACALDt	O2t	thr-L[e] nutrient flux
DRPA	PLIPA2	HSK	ACALDt	O2t	THRabc	THRt4	THRt2r
DRPA	PLIPA2	ASPK	thr-L[e] nutrient flux	o2[e] nutrient flux	acald[e] nutrient flux
DRPA	PLIPA2	ASPK	pppn[e] nutrient flux	thr-L[e] nutrient flux	3hcinnm[e] nutrient flux	3hpppn[e] nutrient flux	acald[e] nutrient flux
DRPA	PLIPA2	ASPK	THRabc	THRt4	THRt2r	o2[e] nutrient flux	acald[e] nutrient flux
DRPA	PLIPA2	ASPK	THRabc	THRt4	THRt2r	pppn[e] nutrient flux	3hcinnm[e] nutrient flux	3hpppn[e] nutrient flux	acald[e] nutrient flux
DRPA	PLIPA2	ASPK	O2t	thr-L[e] nutrient flux	acald[e] nutrient flux
DRPA	PLIPA2	ASPK	O2t	THRabc	THRt4	THRt2r	acald[e] nutrient flux
DRPA	PLIPA2	ASPK	ACALDt	thr-L[e] nutrient flux	o2[e] nutrient flux
DRPA	PLIPA2	ASPK	ACALDt	pppn[e] nutrient flux	thr-L[e] nutrient flux	3hcinnm[e] nutrient flux	3hpppn[e] nutrient flux
DRPA	PLIPA2	ASPK	ACALDt	THRabc	THRt4	THRt2r	o2[e] nutrient flux
DRPA	PLIPA2	ASPK	ACALDt	THRabc	THRt4	THRt2r	pppn[e] nutrient flux	3hcinnm[e] nutrient flux	3hpppn[e] nutrient flux
DRPA	PLIPA2	ASPK	ACALDt	O2t	thr-L[e] nutrient flux
DRPA	PLIPA2	ASPK	ACALDt	O2t	THRabc	THRt4	THRt2r
DRPA	PLIPA2	HCINNMt2r	HSDy	pppn[e] nutrient flux	thr-L[e] nutrient flux	3hpppn[e] nutrient flux	acald[e] nutrient flux
DRPA	PLIPA2	HCINNMt2r	ASAD	pppn[e] nutrient flux	thr-L[e] nutrient flux	3hpppn[e] nutrient flux	acald[e] nutrient flux
DRPA	PLIPA2	HCINNMt2r	THRabc	THRt4	THRt2r	HSDy	pppn[e] nutrient flux	3hpppn[e] nutrient flux	acald[e] nutrient flux
DRPA	PLIPA2	HCINNMt2r	THRabc	THRt4	THRt2r	ASAD	pppn[e] nutrient flux	3hpppn[e] nutrient flux	acald[e] nutrient flux
DRPA	PLIPA2	HCINNMt2r	ACALDt	HSDy	pppn[e] nutrient flux	thr-L[e] nutrient flux	3hpppn[e] nutrient flux
DRPA	PLIPA2	HCINNMt2r	ACALDt	ASAD	pppn[e] nutrient flux	thr-L[e] nutrient flux	3hpppn[e] nutrient flux
DRPA	PLIPA2	HCINNMt2r	ACALDt	THRabc	THRt4	THRt2r	HSDy	pppn[e] nutrient flux	3hpppn[e] nutrient flux
DRPA	PLIPA2	HCINNMt2r	ACALDt	THRabc	THRt4	THRt2r	ASAD	pppn[e] nutrient flux	3hpppn[e] nutrient flux
DRPA	PLIPA2	HCINNMt2r	THRS	pppn[e] nutrient flux	thr-L[e] nutrient flux	3hpppn[e] nutrient flux	acald[e] nutrient flux
DRPA	PLIPA2	HCINNMt2r	THRS	THRabc	THRt4	THRt2r	pppn[e] nutrient flux	3hpppn[e] nutrient flux	acald[e] nutrient flux
DRPA	PLIPA2	HCINNMt2r	THRS	ACALDt	pppn[e] nutrient flux	thr-L[e] nutrient flux	3hpppn[e] nutrient flux
DRPA	PLIPA2	HCINNMt2r	THRS	ACALDt	THRabc	THRt4	THRt2r	pppn[e] nutrient flux	3hpppn[e] nutrient flux
DRPA	PLIPA2	HCINNMt2r	HSK	pppn[e] nutrient flux	thr-L[e] nutrient flux	3hpppn[e] nutrient flux	acald[e] nutrient flux
DRPA	PLIPA2	HCINNMt2r	HSK	THRabc	THRt4	THRt2r	pppn[e] nutrient flux	3hpppn[e] nutrient flux	acald[e] nutrient flux
DRPA	PLIPA2	HCINNMt2r	HSK	ACALDt	pppn[e] nutrient flux	thr-L[e] nutrient flux	3hpppn[e] nutrient flux
DRPA	PLIPA2	HCINNMt2r	HSK	ACALDt	THRabc	THRt4	THRt2r	pppn[e] nutrient flux	3hpppn[e] nutrient flux
DRPA	PLIPA2	HCINNMt2r	ASPK	pppn[e] nutrient flux	thr-L[e] nutrient flux	3hpppn[e] nutrient flux	acald[e] nutrient flux
DRPA	PLIPA2	HCINNMt2r	ASPK	THRabc	THRt4	THRt2r	pppn[e] nutrient flux	3hpppn[e] nutrient flux	acald[e] nutrient flux
DRPA	PLIPA2	HCINNMt2r	ASPK	ACALDt	pppn[e] nutrient flux	thr-L[e] nutrient flux	3hpppn[e] nutrient flux
DRPA	PLIPA2	HCINNMt2r	ASPK	ACALDt	THRabc	THRt4	THRt2r	pppn[e] nutrient flux	3hpppn[e] nutrient flux
DRPA	PLIPA2	HPPPNt2r	HSDy	pppn[e] nutrient flux	thr-L[e] nutrient flux	3hcinnm[e] nutrient flux	acald[e] nutrient flux
DRPA	PLIPA2	HPPPNt2r	ASAD	pppn[e] nutrient flux	thr-L[e] nutrient flux	3hcinnm[e] nutrient flux	acald[e] nutrient flux
DRPA	PLIPA2	HPPPNt2r	THRabc	THRt4	THRt2r	HSDy	pppn[e] nutrient flux	3hcinnm[e] nutrient flux	acald[e] nutrient flux
DRPA	PLIPA2	HPPPNt2r	THRabc	THRt4	THRt2r	ASAD	pppn[e] nutrient flux	3hcinnm[e] nutrient flux	acald[e] nutrient flux
DRPA	PLIPA2	HPPPNt2r	ACALDt	HSDy	pppn[e] nutrient flux	thr-L[e] nutrient flux	3hcinnm[e] nutrient flux
DRPA	PLIPA2	HPPPNt2r	ACALDt	ASAD	pppn[e] nutrient flux	thr-L[e] nutrient flux	3hcinnm[e] nutrient flux
DRPA	PLIPA2	HPPPNt2r	ACALDt	THRabc	THRt4	THRt2r	HSDy	pppn[e] nutrient flux	3hcinnm[e] nutrient flux
DRPA	PLIPA2	HPPPNt2r	ACALDt	THRabc	THRt4	THRt2r	ASAD	pppn[e] nutrient flux	3hcinnm[e] nutrient flux
DRPA	PLIPA2	HPPPNt2r	THRS	pppn[e] nutrient flux	thr-L[e] nutrient flux	3hcinnm[e] nutrient flux	acald[e] nutrient flux
DRPA	PLIPA2	HPPPNt2r	THRS	THRabc	THRt4	THRt2r	pppn[e] nutrient flux	3hcinnm[e] nutrient flux	acald[e] nutrient flux
DRPA	PLIPA2	HPPPNt2r	THRS	ACALDt	pppn[e] nutrient flux	thr-L[e] nutrient flux	3hcinnm[e] nutrient flux
DRPA	PLIPA2	HPPPNt2r	THRS	ACALDt	THRabc	THRt4	THRt2r	pppn[e] nutrient flux	3hcinnm[e] nutrient flux
DRPA	PLIPA2	HPPPNt2r	HSK	pppn[e] nutrient flux	thr-L[e] nutrient flux	3hcinnm[e] nutrient flux	acald[e] nutrient flux
DRPA	PLIPA2	HPPPNt2r	HSK	THRabc	THRt4	THRt2r	pppn[e] nutrient flux	3hcinnm[e] nutrient flux	acald[e] nutrient flux
DRPA	PLIPA2	HPPPNt2r	HSK	ACALDt	pppn[e] nutrient flux	thr-L[e] nutrient flux	3hcinnm[e] nutrient flux
DRPA	PLIPA2	HPPPNt2r	HSK	ACALDt	THRabc	THRt4	THRt2r	pppn[e] nutrient flux	3hcinnm[e] nutrient flux
DRPA	PLIPA2	HPPPNt2r	ASPK	pppn[e] nutrient flux	thr-L[e] nutrient flux	3hcinnm[e] nutrient flux	acald[e] nutrient flux
DRPA	PLIPA2	HPPPNt2r	ASPK	THRabc	THRt4	THRt2r	pppn[e] nutrient flux	3hcinnm[e] nutrient flux	acald[e] nutrient flux
DRPA	PLIPA2	HPPPNt2r	ASPK	ACALDt	pppn[e] nutrient flux	thr-L[e] nutrient flux	3hcinnm[e] nutrient flux
DRPA	PLIPA2	HPPPNt2r	ASPK	ACALDt	THRabc	THRt4	THRt2r	pppn[e] nutrient flux	3hcinnm[e] nutrient flux
DRPA	PLIPA2	HPPPNt2r	HCINNMt2r	HSDy	pppn[e] nutrient flux	thr-L[e] nutrient flux	acald[e] nutrient flux
DRPA	PLIPA2	HPPPNt2r	HCINNMt2r	ASAD	pppn[e] nutrient flux	thr-L[e] nutrient flux	acald[e] nutrient flux
DRPA	PLIPA2	HPPPNt2r	HCINNMt2r	THRabc	THRt4	THRt2r	HSDy	pppn[e] nutrient flux	acald[e] nutrient flux
DRPA	PLIPA2	HPPPNt2r	HCINNMt2r	THRabc	THRt4	THRt2r	ASAD	pppn[e] nutrient flux	acald[e] nutrient flux
DRPA	PLIPA2	HPPPNt2r	HCINNMt2r	ACALDt	HSDy	pppn[e] nutrient flux	thr-L[e] nutrient flux
DRPA	PLIPA2	HPPPNt2r	HCINNMt2r	ACALDt	ASAD	pppn[e] nutrient flux	thr-L[e] nutrient flux
DRPA	PLIPA2	HPPPNt2r	HCINNMt2r	ACALDt	THRabc	THRt4	THRt2r	HSDy	pppn[e] nutrient flux
DRPA	PLIPA2	HPPPNt2r	HCINNMt2r	ACALDt	THRabc	THRt4	THRt2r	ASAD	pppn[e] nutrient flux
DRPA	PLIPA2	HPPPNt2r	HCINNMt2r	THRS	pppn[e] nutrient flux	thr-L[e] nutrient flux	acald[e] nutrient flux
DRPA	PLIPA2	HPPPNt2r	HCINNMt2r	THRS	THRabc	THRt4	THRt2r	pppn[e] nutrient flux	acald[e] nutrient flux
DRPA	PLIPA2	HPPPNt2r	HCINNMt2r	THRS	ACALDt	pppn[e] nutrient flux	thr-L[e] nutrient flux
DRPA	PLIPA2	HPPPNt2r	HCINNMt2r	THRS	ACALDt	THRabc	THRt4	THRt2r	pppn[e] nutrient flux
DRPA	PLIPA2	HPPPNt2r	HCINNMt2r	HSK	pppn[e] nutrient flux	thr-L[e] nutrient flux	acald[e] nutrient flux
DRPA	PLIPA2	HPPPNt2r	HCINNMt2r	HSK	THRabc	THRt4	THRt2r	pppn[e] nutrient flux	acald[e] nutrient flux
DRPA	PLIPA2	HPPPNt2r	HCINNMt2r	HSK	ACALDt	pppn[e] nutrient flux	thr-L[e] nutrient flux
DRPA	PLIPA2	HPPPNt2r	HCINNMt2r	HSK	ACALDt	THRabc	THRt4	THRt2r	pppn[e] nutrient flux
DRPA	PLIPA2	HPPPNt2r	HCINNMt2r	ASPK	pppn[e] nutrient flux	thr-L[e] nutrient flux	acald[e] nutrient flux
DRPA	PLIPA2	HPPPNt2r	HCINNMt2r	ASPK	THRabc	THRt4	THRt2r	pppn[e] nutrient flux	acald[e] nutrient flux
DRPA	PLIPA2	HPPPNt2r	HCINNMt2r	ASPK	ACALDt	pppn[e] nutrient flux	thr-L[e] nutrient flux
DRPA	PLIPA2	HPPPNt2r	HCINNMt2r	ASPK	ACALDt	THRabc	THRt4	THRt2r	pppn[e] nutrient flux
DRPA	PLIPA2	PPPNt2r	HSDy	thr-L[e] nutrient flux	3hcinnm[e] nutrient flux	3hpppn[e] nutrient flux	acald[e] nutrient flux
DRPA	PLIPA2	PPPNt2r	ASAD	thr-L[e] nutrient flux	3hcinnm[e] nutrient flux	3hpppn[e] nutrient flux	acald[e] nutrient flux
DRPA	PLIPA2	PPPNt2r	THRabc	THRt4	THRt2r	HSDy	3hcinnm[e] nutrient flux	3hpppn[e] nutrient flux	acald[e] nutrient flux
DRPA	PLIPA2	PPPNt2r	THRabc	THRt4	THRt2r	ASAD	3hcinnm[e] nutrient flux	3hpppn[e] nutrient flux	acald[e] nutrient flux
DRPA	PLIPA2	PPPNt2r	ACALDt	HSDy	thr-L[e] nutrient flux	3hcinnm[e] nutrient flux	3hpppn[e] nutrient flux
DRPA	PLIPA2	PPPNt2r	ACALDt	ASAD	thr-L[e] nutrient flux	3hcinnm[e] nutrient flux	3hpppn[e] nutrient flux
DRPA	PLIPA2	PPPNt2r	ACALDt	THRabc	THRt4	THRt2r	HSDy	3hcinnm[e] nutrient flux	3hpppn[e] nutrient flux
DRPA	PLIPA2	PPPNt2r	ACALDt	THRabc	THRt4	THRt2r	ASAD	3hcinnm[e] nutrient flux	3hpppn[e] nutrient flux
DRPA	PLIPA2	PPPNt2r	THRS	thr-L[e] nutrient flux	3hcinnm[e] nutrient flux	3hpppn[e] nutrient flux	acald[e] nutrient flux
DRPA	PLIPA2	PPPNt2r	THRS	THRabc	THRt4	THRt2r	3hcinnm[e] nutrient flux	3hpppn[e] nutrient flux	acald[e] nutrient flux
DRPA	PLIPA2	PPPNt2r	THRS	ACALDt	thr-L[e] nutrient flux	3hcinnm[e] nutrient flux	3hpppn[e] nutrient flux
DRPA	PLIPA2	PPPNt2r	THRS	ACALDt	THRabc	THRt4	THRt2r	3hcinnm[e] nutrient flux	3hpppn[e] nutrient flux
DRPA	PLIPA2	PPPNt2r	HSK	thr-L[e] nutrient flux	3hcinnm[e] nutrient flux	3hpppn[e] nutrient flux	acald[e] nutrient flux
DRPA	PLIPA2	PPPNt2r	HSK	THRabc	THRt4	THRt2r	3hcinnm[e] nutrient flux	3hpppn[e] nutrient flux	acald[e] nutrient flux
DRPA	PLIPA2	PPPNt2r	HSK	ACALDt	thr-L[e] nutrient flux	3hcinnm[e] nutrient flux	3hpppn[e] nutrient flux
DRPA	PLIPA2	PPPNt2r	HSK	ACALDt	THRabc	THRt4	THRt2r	3hcinnm[e] nutrient flux	3hpppn[e] nutrient flux
DRPA	PLIPA2	PPPNt2r	ASPK	thr-L[e] nutrient flux	3hcinnm[e] nutrient flux	3hpppn[e] nutrient flux	acald[e] nutrient flux
DRPA	PLIPA2	PPPNt2r	ASPK	THRabc	THRt4	THRt2r	3hcinnm[e] nutrient flux	3hpppn[e] nutrient flux	acald[e] nutrient flux
DRPA	PLIPA2	PPPNt2r	ASPK	ACALDt	thr-L[e] nutrient flux	3hcinnm[e] nutrient flux	3hpppn[e] nutrient flux
DRPA	PLIPA2	PPPNt2r	ASPK	ACALDt	THRabc	THRt4	THRt2r	3hcinnm[e] nutrient flux	3hpppn[e] nutrient flux
DRPA	PLIPA2	PPPNt2r	HCINNMt2r	HSDy	thr-L[e] nutrient flux	3hpppn[e] nutrient flux	acald[e] nutrient flux
DRPA	PLIPA2	PPPNt2r	HCINNMt2r	ASAD	thr-L[e] nutrient flux	3hpppn[e] nutrient flux	acald[e] nutrient flux
DRPA	PLIPA2	PPPNt2r	HCINNMt2r	THRabc	THRt4	THRt2r	HSDy	3hpppn[e] nutrient flux	acald[e] nutrient flux
DRPA	PLIPA2	PPPNt2r	HCINNMt2r	THRabc	THRt4	THRt2r	ASAD	3hpppn[e] nutrient flux	acald[e] nutrient flux
DRPA	PLIPA2	PPPNt2r	HCINNMt2r	ACALDt	HSDy	thr-L[e] nutrient flux	3hpppn[e] nutrient flux
DRPA	PLIPA2	PPPNt2r	HCINNMt2r	ACALDt	ASAD	thr-L[e] nutrient flux	3hpppn[e] nutrient flux
DRPA	PLIPA2	PPPNt2r	HCINNMt2r	ACALDt	THRabc	THRt4	THRt2r	HSDy	3hpppn[e] nutrient flux
DRPA	PLIPA2	PPPNt2r	HCINNMt2r	ACALDt	THRabc	THRt4	THRt2r	ASAD	3hpppn[e] nutrient flux
DRPA	PLIPA2	PPPNt2r	HCINNMt2r	THRS	thr-L[e] nutrient flux	3hpppn[e] nutrient flux	acald[e] nutrient flux
DRPA	PLIPA2	PPPNt2r	HCINNMt2r	THRS	THRabc	THRt4	THRt2r	3hpppn[e] nutrient flux	acald[e] nutrient flux
DRPA	PLIPA2	PPPNt2r	HCINNMt2r	THRS	ACALDt	thr-L[e] nutrient flux	3hpppn[e] nutrient flux
DRPA	PLIPA2	PPPNt2r	HCINNMt2r	THRS	ACALDt	THRabc	THRt4	THRt2r	3hpppn[e] nutrient flux
DRPA	PLIPA2	PPPNt2r	HCINNMt2r	HSK	thr-L[e] nutrient flux	3hpppn[e] nutrient flux	acald[e] nutrient flux
DRPA	PLIPA2	PPPNt2r	HCINNMt2r	HSK	THRabc	THRt4	THRt2r	3hpppn[e] nutrient flux	acald[e] nutrient flux
DRPA	PLIPA2	PPPNt2r	HCINNMt2r	HSK	ACALDt	thr-L[e] nutrient flux	3hpppn[e] nutrient flux
DRPA	PLIPA2	PPPNt2r	HCINNMt2r	HSK	ACALDt	THRabc	THRt4	THRt2r	3hpppn[e] nutrient flux
DRPA	PLIPA2	PPPNt2r	HCINNMt2r	ASPK	thr-L[e] nutrient flux	3hpppn[e] nutrient flux	acald[e] nutrient flux
DRPA	PLIPA2	PPPNt2r	HCINNMt2r	ASPK	THRabc	THRt4	THRt2r	3hpppn[e] nutrient flux	acald[e] nutrient flux
DRPA	PLIPA2	PPPNt2r	HCINNMt2r	ASPK	ACALDt	thr-L[e] nutrient flux	3hpppn[e] nutrient flux
DRPA	PLIPA2	PPPNt2r	HCINNMt2r	ASPK	ACALDt	THRabc	THRt4	THRt2r	3hpppn[e] nutrient flux
DRPA	PLIPA2	PPPNt2r	HPPPNt2r	HSDy	thr-L[e] nutrient flux	3hcinnm[e] nutrient flux	acald[e] nutrient flux
DRPA	PLIPA2	PPPNt2r	HPPPNt2r	ASAD	thr-L[e] nutrient flux	3hcinnm[e] nutrient flux	acald[e] nutrient flux
DRPA	PLIPA2	PPPNt2r	HPPPNt2r	THRabc	THRt4	THRt2r	HSDy	3hcinnm[e] nutrient flux	acald[e] nutrient flux
DRPA	PLIPA2	PPPNt2r	HPPPNt2r	THRabc	THRt4	THRt2r	ASAD	3hcinnm[e] nutrient flux	acald[e] nutrient flux
DRPA	PLIPA2	PPPNt2r	HPPPNt2r	ACALDt	HSDy	thr-L[e] nutrient flux	3hcinnm[e] nutrient flux
DRPA	PLIPA2	PPPNt2r	HPPPNt2r	ACALDt	ASAD	thr-L[e] nutrient flux	3hcinnm[e] nutrient flux
DRPA	PLIPA2	PPPNt2r	HPPPNt2r	ACALDt	THRabc	THRt4	THRt2r	HSDy	3hcinnm[e] nutrient flux
DRPA	PLIPA2	PPPNt2r	HPPPNt2r	ACALDt	THRabc	THRt4	THRt2r	ASAD	3hcinnm[e] nutrient flux
DRPA	PLIPA2	PPPNt2r	HPPPNt2r	THRS	thr-L[e] nutrient flux	3hcinnm[e] nutrient flux	acald[e] nutrient flux
DRPA	PLIPA2	PPPNt2r	HPPPNt2r	THRS	THRabc	THRt4	THRt2r	3hcinnm[e] nutrient flux	acald[e] nutrient flux
DRPA	PLIPA2	PPPNt2r	HPPPNt2r	THRS	ACALDt	thr-L[e] nutrient flux	3hcinnm[e] nutrient flux
DRPA	PLIPA2	PPPNt2r	HPPPNt2r	THRS	ACALDt	THRabc	THRt4	THRt2r	3hcinnm[e] nutrient flux
DRPA	PLIPA2	PPPNt2r	HPPPNt2r	HSK	thr-L[e] nutrient flux	3hcinnm[e] nutrient flux	acald[e] nutrient flux
DRPA	PLIPA2	PPPNt2r	HPPPNt2r	HSK	THRabc	THRt4	THRt2r	3hcinnm[e] nutrient flux	acald[e] nutrient flux
DRPA	PLIPA2	PPPNt2r	HPPPNt2r	HSK	ACALDt	thr-L[e] nutrient flux	3hcinnm[e] nutrient flux
DRPA	PLIPA2	PPPNt2r	HPPPNt2r	HSK	ACALDt	THRabc	THRt4	THRt2r	3hcinnm[e] nutrient flux
DRPA	PLIPA2	PPPNt2r	HPPPNt2r	ASPK	thr-L[e] nutrient flux	3hcinnm[e] nutrient flux	acald[e] nutrient flux
DRPA	PLIPA2	PPPNt2r	HPPPNt2r	ASPK	THRabc	THRt4	THRt2r	3hcinnm[e] nutrient flux	acald[e] nutrient flux
DRPA	PLIPA2	PPPNt2r	HPPPNt2r	ASPK	ACALDt	thr-L[e] nutrient flux	3hcinnm[e] nutrient flux
DRPA	PLIPA2	PPPNt2r	HPPPNt2r	ASPK	ACALDt	THRabc	THRt4	THRt2r	3hcinnm[e] nutrient flux
DRPA	PLIPA2	PPPNt2r	HPPPNt2r	HCINNMt2r	HSDy	thr-L[e] nutrient flux	acald[e] nutrient flux
DRPA	PLIPA2	PPPNt2r	HPPPNt2r	HCINNMt2r	ASAD	thr-L[e] nutrient flux	acald[e] nutrient flux
DRPA	PLIPA2	PPPNt2r	HPPPNt2r	HCINNMt2r	THRabc	THRt4	THRt2r	HSDy	acald[e] nutrient flux
DRPA	PLIPA2	PPPNt2r	HPPPNt2r	HCINNMt2r	THRabc	THRt4	THRt2r	ASAD	acald[e] nutrient flux
DRPA	PLIPA2	PPPNt2r	HPPPNt2r	HCINNMt2r	ACALDt	HSDy	thr-L[e] nutrient flux
DRPA	PLIPA2	PPPNt2r	HPPPNt2r	HCINNMt2r	ACALDt	ASAD	thr-L[e] nutrient flux
DRPA	PLIPA2	PPPNt2r	HPPPNt2r	HCINNMt2r	ACALDt	THRabc	THRt4	THRt2r	HSDy
DRPA	PLIPA2	PPPNt2r	HPPPNt2r	HCINNMt2r	ACALDt	THRabc	THRt4	THRt2r	ASAD
DRPA	PLIPA2	PPPNt2r	HPPPNt2r	HCINNMt2r	THRS	thr-L[e] nutrient flux	acald[e] nutrient flux
DRPA	PLIPA2	PPPNt2r	HPPPNt2r	HCINNMt2r	THRS	THRabc	THRt4	THRt2r	acald[e] nutrient flux
DRPA	PLIPA2	PPPNt2r	HPPPNt2r	HCINNMt2r	THRS	ACALDt	thr-L[e] nutrient flux
DRPA	PLIPA2	PPPNt2r	HPPPNt2r	HCINNMt2r	THRS	ACALDt	THRabc	THRt4	THRt2r
DRPA	PLIPA2	PPPNt2r	HPPPNt2r	HCINNMt2r	HSK	thr-L[e] nutrient flux	acald[e] nutrient flux
DRPA	PLIPA2	PPPNt2r	HPPPNt2r	HCINNMt2r	HSK	THRabc	THRt4	THRt2r	acald[e] nutrient flux
DRPA	PLIPA2	PPPNt2r	HPPPNt2r	HCINNMt2r	HSK	ACALDt	thr-L[e] nutrient flux
DRPA	PLIPA2	PPPNt2r	HPPPNt2r	HCINNMt2r	HSK	ACALDt	THRabc	THRt4	THRt2r
DRPA	PLIPA2	PPPNt2r	HPPPNt2r	HCINNMt2r	ASPK	thr-L[e] nutrient flux	acald[e] nutrient flux
DRPA	PLIPA2	PPPNt2r	HPPPNt2r	HCINNMt2r	ASPK	THRabc	THRt4	THRt2r	acald[e] nutrient flux
DRPA	PLIPA2	PPPNt2r	HPPPNt2r	HCINNMt2r	ASPK	ACALDt	thr-L[e] nutrient flux
DRPA	PLIPA2	PPPNt2r	HPPPNt2r	HCINNMt2r	ASPK	ACALDt	THRabc	THRt4	THRt2r
DRPA	GPDDA2	HSDy	thr-L[e] nutrient flux	o2[e] nutrient flux	acald[e] nutrient flux
DRPA	GPDDA2	HSDy	pppn[e] nutrient flux	thr-L[e] nutrient flux	3hcinnm[e] nutrient flux	3hpppn[e] nutrient flux	acald[e] nutrient flux
DRPA	GPDDA2	ASAD	thr-L[e] nutrient flux	o2[e] nutrient flux	acald[e] nutrient flux
DRPA	GPDDA2	ASAD	pppn[e] nutrient flux	thr-L[e] nutrient flux	3hcinnm[e] nutrient flux	3hpppn[e] nutrient flux	acald[e] nutrient flux
DRPA	GPDDA2	THRabc	THRt4	THRt2r	HSDy	o2[e] nutrient flux	acald[e] nutrient flux
DRPA	GPDDA2	THRabc	THRt4	THRt2r	HSDy	pppn[e] nutrient flux	3hcinnm[e] nutrient flux	3hpppn[e] nutrient flux	acald[e] nutrient flux
DRPA	GPDDA2	THRabc	THRt4	THRt2r	ASAD	o2[e] nutrient flux	acald[e] nutrient flux
DRPA	GPDDA2	THRabc	THRt4	THRt2r	ASAD	pppn[e] nutrient flux	3hcinnm[e] nutrient flux	3hpppn[e] nutrient flux	acald[e] nutrient flux
DRPA	GPDDA2	O2t	HSDy	thr-L[e] nutrient flux	acald[e] nutrient flux
DRPA	GPDDA2	O2t	ASAD	thr-L[e] nutrient flux	acald[e] nutrient flux
DRPA	GPDDA2	O2t	THRabc	THRt4	THRt2r	HSDy	acald[e] nutrient flux
DRPA	GPDDA2	O2t	THRabc	THRt4	THRt2r	ASAD	acald[e] nutrient flux
DRPA	GPDDA2	ACALDt	HSDy	thr-L[e] nutrient flux	o2[e] nutrient flux
DRPA	GPDDA2	ACALDt	HSDy	pppn[e] nutrient flux	thr-L[e] nutrient flux	3hcinnm[e] nutrient flux	3hpppn[e] nutrient flux
DRPA	GPDDA2	ACALDt	ASAD	thr-L[e] nutrient flux	o2[e] nutrient flux
DRPA	GPDDA2	ACALDt	ASAD	pppn[e] nutrient flux	thr-L[e] nutrient flux	3hcinnm[e] nutrient flux	3hpppn[e] nutrient flux
DRPA	GPDDA2	ACALDt	THRabc	THRt4	THRt2r	HSDy	o2[e] nutrient flux
DRPA	GPDDA2	ACALDt	THRabc	THRt4	THRt2r	HSDy	pppn[e] nutrient flux	3hcinnm[e] nutrient flux	3hpppn[e] nutrient flux
DRPA	GPDDA2	ACALDt	THRabc	THRt4	THRt2r	ASAD	o2[e] nutrient flux
DRPA	GPDDA2	ACALDt	THRabc	THRt4	THRt2r	ASAD	pppn[e] nutrient flux	3hcinnm[e] nutrient flux	3hpppn[e] nutrient flux
DRPA	GPDDA2	ACALDt	O2t	HSDy	thr-L[e] nutrient flux
DRPA	GPDDA2	ACALDt	O2t	ASAD	thr-L[e] nutrient flux
DRPA	GPDDA2	ACALDt	O2t	THRabc	THRt4	THRt2r	HSDy
DRPA	GPDDA2	ACALDt	O2t	THRabc	THRt4	THRt2r	ASAD
DRPA	GPDDA2	THRS	thr-L[e] nutrient flux	o2[e] nutrient flux	acald[e] nutrient flux
DRPA	GPDDA2	THRS	pppn[e] nutrient flux	thr-L[e] nutrient flux	3hcinnm[e] nutrient flux	3hpppn[e] nutrient flux	acald[e] nutrient flux
DRPA	GPDDA2	THRS	THRabc	THRt4	THRt2r	o2[e] nutrient flux	acald[e] nutrient flux
DRPA	GPDDA2	THRS	THRabc	THRt4	THRt2r	pppn[e] nutrient flux	3hcinnm[e] nutrient flux	3hpppn[e] nutrient flux	acald[e] nutrient flux
DRPA	GPDDA2	THRS	O2t	thr-L[e] nutrient flux	acald[e] nutrient flux
DRPA	GPDDA2	THRS	O2t	THRabc	THRt4	THRt2r	acald[e] nutrient flux
DRPA	GPDDA2	THRS	ACALDt	thr-L[e] nutrient flux	o2[e] nutrient flux
DRPA	GPDDA2	THRS	ACALDt	pppn[e] nutrient flux	thr-L[e] nutrient flux	3hcinnm[e] nutrient flux	3hpppn[e] nutrient flux
DRPA	GPDDA2	THRS	ACALDt	THRabc	THRt4	THRt2r	o2[e] nutrient flux
DRPA	GPDDA2	THRS	ACALDt	THRabc	THRt4	THRt2r	pppn[e] nutrient flux	3hcinnm[e] nutrient flux	3hpppn[e] nutrient flux
DRPA	GPDDA2	THRS	ACALDt	O2t	thr-L[e] nutrient flux
DRPA	GPDDA2	THRS	ACALDt	O2t	THRabc	THRt4	THRt2r
DRPA	GPDDA2	HSK	thr-L[e] nutrient flux	o2[e] nutrient flux	acald[e] nutrient flux
DRPA	GPDDA2	HSK	pppn[e] nutrient flux	thr-L[e] nutrient flux	3hcinnm[e] nutrient flux	3hpppn[e] nutrient flux	acald[e] nutrient flux
DRPA	GPDDA2	HSK	THRabc	THRt4	THRt2r	o2[e] nutrient flux	acald[e] nutrient flux
DRPA	GPDDA2	HSK	THRabc	THRt4	THRt2r	pppn[e] nutrient flux	3hcinnm[e] nutrient flux	3hpppn[e] nutrient flux	acald[e] nutrient flux
DRPA	GPDDA2	HSK	O2t	thr-L[e] nutrient flux	acald[e] nutrient flux
DRPA	GPDDA2	HSK	O2t	THRabc	THRt4	THRt2r	acald[e] nutrient flux
DRPA	GPDDA2	HSK	ACALDt	thr-L[e] nutrient flux	o2[e] nutrient flux
DRPA	GPDDA2	HSK	ACALDt	pppn[e] nutrient flux	thr-L[e] nutrient flux	3hcinnm[e] nutrient flux	3hpppn[e] nutrient flux
DRPA	GPDDA2	HSK	ACALDt	THRabc	THRt4	THRt2r	o2[e] nutrient flux
DRPA	GPDDA2	HSK	ACALDt	THRabc	THRt4	THRt2r	pppn[e] nutrient flux	3hcinnm[e] nutrient flux	3hpppn[e] nutrient flux
DRPA	GPDDA2	HSK	ACALDt	O2t	thr-L[e] nutrient flux
DRPA	GPDDA2	HSK	ACALDt	O2t	THRabc	THRt4	THRt2r
DRPA	GPDDA2	ASPK	thr-L[e] nutrient flux	o2[e] nutrient flux	acald[e] nutrient flux
DRPA	GPDDA2	ASPK	pppn[e] nutrient flux	thr-L[e] nutrient flux	3hcinnm[e] nutrient flux	3hpppn[e] nutrient flux	acald[e] nutrient flux
DRPA	GPDDA2	ASPK	THRabc	THRt4	THRt2r	o2[e] nutrient flux	acald[e] nutrient flux
DRPA	GPDDA2	ASPK	THRabc	THRt4	THRt2r	pppn[e] nutrient flux	3hcinnm[e] nutrient flux	3hpppn[e] nutrient flux	acald[e] nutrient flux
DRPA	GPDDA2	ASPK	O2t	thr-L[e] nutrient flux	acald[e] nutrient flux
DRPA	GPDDA2	ASPK	O2t	THRabc	THRt4	THRt2r	acald[e] nutrient flux
DRPA	GPDDA2	ASPK	ACALDt	thr-L[e] nutrient flux	o2[e] nutrient flux
DRPA	GPDDA2	ASPK	ACALDt	pppn[e] nutrient flux	thr-L[e] nutrient flux	3hcinnm[e] nutrient flux	3hpppn[e] nutrient flux
DRPA	GPDDA2	ASPK	ACALDt	THRabc	THRt4	THRt2r	o2[e] nutrient flux
DRPA	GPDDA2	ASPK	ACALDt	THRabc	THRt4	THRt2r	pppn[e] nutrient flux	3hcinnm[e] nutrient flux	3hpppn[e] nutrient flux
DRPA	GPDDA2	ASPK	ACALDt	O2t	thr-L[e] nutrient flux
DRPA	GPDDA2	ASPK	ACALDt	O2t	THRabc	THRt4	THRt2r
DRPA	GPDDA2	HCINNMt2r	HSDy	pppn[e] nutrient flux	thr-L[e] nutrient flux	3hpppn[e] nutrient flux	acald[e] nutrient flux
DRPA	GPDDA2	HCINNMt2r	ASAD	pppn[e] nutrient flux	thr-L[e] nutrient flux	3hpppn[e] nutrient flux	acald[e] nutrient flux
DRPA	GPDDA2	HCINNMt2r	THRabc	THRt4	THRt2r	HSDy	pppn[e] nutrient flux	3hpppn[e] nutrient flux	acald[e] nutrient flux
DRPA	GPDDA2	HCINNMt2r	THRabc	THRt4	THRt2r	ASAD	pppn[e] nutrient flux	3hpppn[e] nutrient flux	acald[e] nutrient flux
DRPA	GPDDA2	HCINNMt2r	ACALDt	HSDy	pppn[e] nutrient flux	thr-L[e] nutrient flux	3hpppn[e] nutrient flux
DRPA	GPDDA2	HCINNMt2r	ACALDt	ASAD	pppn[e] nutrient flux	thr-L[e] nutrient flux	3hpppn[e] nutrient flux
DRPA	GPDDA2	HCINNMt2r	ACALDt	THRabc	THRt4	THRt2r	HSDy	pppn[e] nutrient flux	3hpppn[e] nutrient flux
DRPA	GPDDA2	HCINNMt2r	ACALDt	THRabc	THRt4	THRt2r	ASAD	pppn[e] nutrient flux	3hpppn[e] nutrient flux
DRPA	GPDDA2	HCINNMt2r	THRS	pppn[e] nutrient flux	thr-L[e] nutrient flux	3hpppn[e] nutrient flux	acald[e] nutrient flux
DRPA	GPDDA2	HCINNMt2r	THRS	THRabc	THRt4	THRt2r	pppn[e] nutrient flux	3hpppn[e] nutrient flux	acald[e] nutrient flux
DRPA	GPDDA2	HCINNMt2r	THRS	ACALDt	pppn[e] nutrient flux	thr-L[e] nutrient flux	3hpppn[e] nutrient flux
DRPA	GPDDA2	HCINNMt2r	THRS	ACALDt	THRabc	THRt4	THRt2r	pppn[e] nutrient flux	3hpppn[e] nutrient flux
DRPA	GPDDA2	HCINNMt2r	HSK	pppn[e] nutrient flux	thr-L[e] nutrient flux	3hpppn[e] nutrient flux	acald[e] nutrient flux
DRPA	GPDDA2	HCINNMt2r	HSK	THRabc	THRt4	THRt2r	pppn[e] nutrient flux	3hpppn[e] nutrient flux	acald[e] nutrient flux
DRPA	GPDDA2	HCINNMt2r	HSK	ACALDt	pppn[e] nutrient flux	thr-L[e] nutrient flux	3hpppn[e] nutrient flux
DRPA	GPDDA2	HCINNMt2r	HSK	ACALDt	THRabc	THRt4	THRt2r	pppn[e] nutrient flux	3hpppn[e] nutrient flux
DRPA	GPDDA2	HCINNMt2r	ASPK	pppn[e] nutrient flux	thr-L[e] nutrient flux	3hpppn[e] nutrient flux	acald[e] nutrient flux
DRPA	GPDDA2	HCINNMt2r	ASPK	THRabc	THRt4	THRt2r	pppn[e] nutrient flux	3hpppn[e] nutrient flux	acald[e] nutrient flux
DRPA	GPDDA2	HCINNMt2r	ASPK	ACALDt	pppn[e] nutrient flux	thr-L[e] nutrient flux	3hpppn[e] nutrient flux
DRPA	GPDDA2	HCINNMt2r	ASPK	ACALDt	THRabc	THRt4	THRt2r	pppn[e] nutrient flux	3hpppn[e] nutrient flux
DRPA	GPDDA2	HPPPNt2r	HSDy	pppn[e] nutrient flux	thr-L[e] nutrient flux	3hcinnm[e] nutrient flux	acald[e] nutrient flux
DRPA	GPDDA2	HPPPNt2r	ASAD	pppn[e] nutrient flux	thr-L[e] nutrient flux	3hcinnm[e] nutrient flux	acald[e] nutrient flux
DRPA	GPDDA2	HPPPNt2r	THRabc	THRt4	THRt2r	HSDy	pppn[e] nutrient flux	3hcinnm[e] nutrient flux	acald[e] nutrient flux
DRPA	GPDDA2	HPPPNt2r	THRabc	THRt4	THRt2r	ASAD	pppn[e] nutrient flux	3hcinnm[e] nutrient flux	acald[e] nutrient flux
DRPA	GPDDA2	HPPPNt2r	ACALDt	HSDy	pppn[e] nutrient flux	thr-L[e] nutrient flux	3hcinnm[e] nutrient flux
DRPA	GPDDA2	HPPPNt2r	ACALDt	ASAD	pppn[e] nutrient flux	thr-L[e] nutrient flux	3hcinnm[e] nutrient flux
DRPA	GPDDA2	HPPPNt2r	ACALDt	THRabc	THRt4	THRt2r	HSDy	pppn[e] nutrient flux	3hcinnm[e] nutrient flux
DRPA	GPDDA2	HPPPNt2r	ACALDt	THRabc	THRt4	THRt2r	ASAD	pppn[e] nutrient flux	3hcinnm[e] nutrient flux
DRPA	GPDDA2	HPPPNt2r	THRS	pppn[e] nutrient flux	thr-L[e] nutrient flux	3hcinnm[e] nutrient flux	acald[e] nutrient flux
DRPA	GPDDA2	HPPPNt2r	THRS	THRabc	THRt4	THRt2r	pppn[e] nutrient flux	3hcinnm[e] nutrient flux	acald[e] nutrient flux
DRPA	GPDDA2	HPPPNt2r	THRS	ACALDt	pppn[e] nutrient flux	thr-L[e] nutrient flux	3hcinnm[e] nutrient flux
DRPA	GPDDA2	HPPPNt2r	THRS	ACALDt	THRabc	THRt4	THRt2r	pppn[e] nutrient flux	3hcinnm[e] nutrient flux
DRPA	GPDDA2	HPPPNt2r	HSK	pppn[e] nutrient flux	thr-L[e] nutrient flux	3hcinnm[e] nutrient flux	acald[e] nutrient flux
DRPA	GPDDA2	HPPPNt2r	HSK	THRabc	THRt4	THRt2r	pppn[e] nutrient flux	3hcinnm[e] nutrient flux	acald[e] nutrient flux
DRPA	GPDDA2	HPPPNt2r	HSK	ACALDt	pppn[e] nutrient flux	thr-L[e] nutrient flux	3hcinnm[e] nutrient flux
DRPA	GPDDA2	HPPPNt2r	HSK	ACALDt	THRabc	THRt4	THRt2r	pppn[e] nutrient flux	3hcinnm[e] nutrient flux
DRPA	GPDDA2	HPPPNt2r	ASPK	pppn[e] nutrient flux	thr-L[e] nutrient flux	3hcinnm[e] nutrient flux	acald[e] nutrient flux
DRPA	GPDDA2	HPPPNt2r	ASPK	THRabc	THRt4	THRt2r	pppn[e] nutrient flux	3hcinnm[e] nutrient flux	acald[e] nutrient flux
DRPA	GPDDA2	HPPPNt2r	ASPK	ACALDt	pppn[e] nutrient flux	thr-L[e] nutrient flux	3hcinnm[e] nutrient flux
DRPA	GPDDA2	HPPPNt2r	ASPK	ACALDt	THRabc	THRt4	THRt2r	pppn[e] nutrient flux	3hcinnm[e] nutrient flux
DRPA	GPDDA2	HPPPNt2r	HCINNMt2r	HSDy	pppn[e] nutrient flux	thr-L[e] nutrient flux	acald[e] nutrient flux
DRPA	GPDDA2	HPPPNt2r	HCINNMt2r	ASAD	pppn[e] nutrient flux	thr-L[e] nutrient flux	acald[e] nutrient flux
DRPA	GPDDA2	HPPPNt2r	HCINNMt2r	THRabc	THRt4	THRt2r	HSDy	pppn[e] nutrient flux	acald[e] nutrient flux
DRPA	GPDDA2	HPPPNt2r	HCINNMt2r	THRabc	THRt4	THRt2r	ASAD	pppn[e] nutrient flux	acald[e] nutrient flux
DRPA	GPDDA2	HPPPNt2r	HCINNMt2r	ACALDt	HSDy	pppn[e] nutrient flux	thr-L[e] nutrient flux
DRPA	GPDDA2	HPPPNt2r	HCINNMt2r	ACALDt	ASAD	pppn[e] nutrient flux	thr-L[e] nutrient flux
DRPA	GPDDA2	HPPPNt2r	HCINNMt2r	ACALDt	THRabc	THRt4	THRt2r	HSDy	pppn[e] nutrient flux
DRPA	GPDDA2	HPPPNt2r	HCINNMt2r	ACALDt	THRabc	THRt4	THRt2r	ASAD	pppn[e] nutrient flux
DRPA	GPDDA2	HPPPNt2r	HCINNMt2r	THRS	pppn[e] nutrient flux	thr-L[e] nutrient flux	acald[e] nutrient flux
DRPA	GPDDA2	HPPPNt2r	HCINNMt2r	THRS	THRabc	THRt4	THRt2r	pppn[e] nutrient flux	acald[e] nutrient flux
DRPA	GPDDA2	HPPPNt2r	HCINNMt2r	THRS	ACALDt	pppn[e] nutrient flux	thr-L[e] nutrient flux
DRPA	GPDDA2	HPPPNt2r	HCINNMt2r	THRS	ACALDt	THRabc	THRt4	THRt2r	pppn[e] nutrient flux
DRPA	GPDDA2	HPPPNt2r	HCINNMt2r	HSK	pppn[e] nutrient flux	thr-L[e] nutrient flux	acald[e] nutrient flux
DRPA	GPDDA2	HPPPNt2r	HCINNMt2r	HSK	THRabc	THRt4	THRt2r	pppn[e] nutrient flux	acald[e] nutrient flux
DRPA	GPDDA2	HPPPNt2r	HCINNMt2r	HSK	ACALDt	pppn[e] nutrient flux	thr-L[e] nutrient flux
DRPA	GPDDA2	HPPPNt2r	HCINNMt2r	HSK	ACALDt	THRabc	THRt4	THRt2r	pppn[e] nutrient flux
DRPA	GPDDA2	HPPPNt2r	HCINNMt2r	ASPK	pppn[e] nutrient flux	thr-L[e] nutrient flux	acald[e] nutrient flux
DRPA	GPDDA2	HPPPNt2r	HCINNMt2r	ASPK	THRabc	THRt4	THRt2r	pppn[e] nutrient flux	acald[e] nutrient flux
DRPA	GPDDA2	HPPPNt2r	HCINNMt2r	ASPK	ACALDt	pppn[e] nutrient flux	thr-L[e] nutrient flux
DRPA	GPDDA2	HPPPNt2r	HCINNMt2r	ASPK	ACALDt	THRabc	THRt4	THRt2r	pppn[e] nutrient flux
DRPA	GPDDA2	PPPNt2r	HSDy	thr-L[e] nutrient flux	3hcinnm[e] nutrient flux	3hpppn[e] nutrient flux	acald[e] nutrient flux
DRPA	GPDDA2	PPPNt2r	ASAD	thr-L[e] nutrient flux	3hcinnm[e] nutrient flux	3hpppn[e] nutrient flux	acald[e] nutrient flux
DRPA	GPDDA2	PPPNt2r	THRabc	THRt4	THRt2r	HSDy	3hcinnm[e] nutrient flux	3hpppn[e] nutrient flux	acald[e] nutrient flux
DRPA	GPDDA2	PPPNt2r	THRabc	THRt4	THRt2r	ASAD	3hcinnm[e] nutrient flux	3hpppn[e] nutrient flux	acald[e] nutrient flux
DRPA	GPDDA2	PPPNt2r	ACALDt	HSDy	thr-L[e] nutrient flux	3hcinnm[e] nutrient flux	3hpppn[e] nutrient flux
DRPA	GPDDA2	PPPNt2r	ACALDt	ASAD	thr-L[e] nutrient flux	3hcinnm[e] nutrient flux	3hpppn[e] nutrient flux
DRPA	GPDDA2	PPPNt2r	ACALDt	THRabc	THRt4	THRt2r	HSDy	3hcinnm[e] nutrient flux	3hpppn[e] nutrient flux
DRPA	GPDDA2	PPPNt2r	ACALDt	THRabc	THRt4	THRt2r	ASAD	3hcinnm[e] nutrient flux	3hpppn[e] nutrient flux
DRPA	GPDDA2	PPPNt2r	THRS	thr-L[e] nutrient flux	3hcinnm[e] nutrient flux	3hpppn[e] nutrient flux	acald[e] nutrient flux
DRPA	GPDDA2	PPPNt2r	THRS	THRabc	THRt4	THRt2r	3hcinnm[e] nutrient flux	3hpppn[e] nutrient flux	acald[e] nutrient flux
DRPA	GPDDA2	PPPNt2r	THRS	ACALDt	thr-L[e] nutrient flux	3hcinnm[e] nutrient flux	3hpppn[e] nutrient flux
DRPA	GPDDA2	PPPNt2r	THRS	ACALDt	THRabc	THRt4	THRt2r	3hcinnm[e] nutrient flux	3hpppn[e] nutrient flux
DRPA	GPDDA2	PPPNt2r	HSK	thr-L[e] nutrient flux	3hcinnm[e] nutrient flux	3hpppn[e] nutrient flux	acald[e] nutrient flux
DRPA	GPDDA2	PPPNt2r	HSK	THRabc	THRt4	THRt2r	3hcinnm[e] nutrient flux	3hpppn[e] nutrient flux	acald[e] nutrient flux
DRPA	GPDDA2	PPPNt2r	HSK	ACALDt	thr-L[e] nutrient flux	3hcinnm[e] nutrient flux	3hpppn[e] nutrient flux
DRPA	GPDDA2	PPPNt2r	HSK	ACALDt	THRabc	THRt4	THRt2r	3hcinnm[e] nutrient flux	3hpppn[e] nutrient flux
DRPA	GPDDA2	PPPNt2r	ASPK	thr-L[e] nutrient flux	3hcinnm[e] nutrient flux	3hpppn[e] nutrient flux	acald[e] nutrient flux
DRPA	GPDDA2	PPPNt2r	ASPK	THRabc	THRt4	THRt2r	3hcinnm[e] nutrient flux	3hpppn[e] nutrient flux	acald[e] nutrient flux
DRPA	GPDDA2	PPPNt2r	ASPK	ACALDt	thr-L[e] nutrient flux	3hcinnm[e] nutrient flux	3hpppn[e] nutrient flux
DRPA	GPDDA2	PPPNt2r	ASPK	ACALDt	THRabc	THRt4	THRt2r	3hcinnm[e] nutrient flux	3hpppn[e] nutrient flux
DRPA	GPDDA2	PPPNt2r	HCINNMt2r	HSDy	thr-L[e] nutrient flux	3hpppn[e] nutrient flux	acald[e] nutrient flux
DRPA	GPDDA2	PPPNt2r	HCINNMt2r	ASAD	thr-L[e] nutrient flux	3hpppn[e] nutrient flux	acald[e] nutrient flux
DRPA	GPDDA2	PPPNt2r	HCINNMt2r	THRabc	THRt4	THRt2r	HSDy	3hpppn[e] nutrient flux	acald[e] nutrient flux
DRPA	GPDDA2	PPPNt2r	HCINNMt2r	THRabc	THRt4	THRt2r	ASAD	3hpppn[e] nutrient flux	acald[e] nutrient flux
DRPA	GPDDA2	PPPNt2r	HCINNMt2r	ACALDt	HSDy	thr-L[e] nutrient flux	3hpppn[e] nutrient flux
DRPA	GPDDA2	PPPNt2r	HCINNMt2r	ACALDt	ASAD	thr-L[e] nutrient flux	3hpppn[e] nutrient flux
DRPA	GPDDA2	PPPNt2r	HCINNMt2r	ACALDt	THRabc	THRt4	THRt2r	HSDy	3hpppn[e] nutrient flux
DRPA	GPDDA2	PPPNt2r	HCINNMt2r	ACALDt	THRabc	THRt4	THRt2r	ASAD	3hpppn[e] nutrient flux
DRPA	GPDDA2	PPPNt2r	HCINNMt2r	THRS	thr-L[e] nutrient flux	3hpppn[e] nutrient flux	acald[e] nutrient flux
DRPA	GPDDA2	PPPNt2r	HCINNMt2r	THRS	THRabc	THRt4	THRt2r	3hpppn[e] nutrient flux	acald[e] nutrient flux
DRPA	GPDDA2	PPPNt2r	HCINNMt2r	THRS	ACALDt	thr-L[e] nutrient flux	3hpppn[e] nutrient flux
DRPA	GPDDA2	PPPNt2r	HCINNMt2r	THRS	ACALDt	THRabc	THRt4	THRt2r	3hpppn[e] nutrient flux
DRPA	GPDDA2	PPPNt2r	HCINNMt2r	HSK	thr-L[e] nutrient flux	3hpppn[e] nutrient flux	acald[e] nutrient flux
DRPA	GPDDA2	PPPNt2r	HCINNMt2r	HSK	THRabc	THRt4	THRt2r	3hpppn[e] nutrient flux	acald[e] nutrient flux
DRPA	GPDDA2	PPPNt2r	HCINNMt2r	HSK	ACALDt	thr-L[e] nutrient flux	3hpppn[e] nutrient flux
DRPA	GPDDA2	PPPNt2r	HCINNMt2r	HSK	ACALDt	THRabc	THRt4	THRt2r	3hpppn[e] nutrient flux
DRPA	GPDDA2	PPPNt2r	HCINNMt2r	ASPK	thr-L[e] nutrient flux	3hpppn[e] nutrient flux	acald[e] nutrient flux
DRPA	GPDDA2	PPPNt2r	HCINNMt2r	ASPK	THRabc	THRt4	THRt2r	3hpppn[e] nutrient flux	acald[e] nutrient flux
DRPA	GPDDA2	PPPNt2r	HCINNMt2r	ASPK	ACALDt	thr-L[e] nutrient flux	3hpppn[e] nutrient flux
DRPA	GPDDA2	PPPNt2r	HCINNMt2r	ASPK	ACALDt	THRabc	THRt4	THRt2r	3hpppn[e] nutrient flux
DRPA	GPDDA2	PPPNt2r	HPPPNt2r	HSDy	thr-L[e] nutrient flux	3hcinnm[e] nutrient flux	acald[e] nutrient flux
DRPA	GPDDA2	PPPNt2r	HPPPNt2r	ASAD	thr-L[e] nutrient flux	3hcinnm[e] nutrient flux	acald[e] nutrient flux
DRPA	GPDDA2	PPPNt2r	HPPPNt2r	THRabc	THRt4	THRt2r	HSDy	3hcinnm[e] nutrient flux	acald[e] nutrient flux
DRPA	GPDDA2	PPPNt2r	HPPPNt2r	THRabc	THRt4	THRt2r	ASAD	3hcinnm[e] nutrient flux	acald[e] nutrient flux
DRPA	GPDDA2	PPPNt2r	HPPPNt2r	ACALDt	HSDy	thr-L[e] nutrient flux	3hcinnm[e] nutrient flux
DRPA	GPDDA2	PPPNt2r	HPPPNt2r	ACALDt	ASAD	thr-L[e] nutrient flux	3hcinnm[e] nutrient flux
DRPA	GPDDA2	PPPNt2r	HPPPNt2r	ACALDt	THRabc	THRt4	THRt2r	HSDy	3hcinnm[e] nutrient flux
DRPA	GPDDA2	PPPNt2r	HPPPNt2r	ACALDt	THRabc	THRt4	THRt2r	ASAD	3hcinnm[e] nutrient flux
DRPA	GPDDA2	PPPNt2r	HPPPNt2r	THRS	thr-L[e] nutrient flux	3hcinnm[e] nutrient flux	acald[e] nutrient flux
DRPA	GPDDA2	PPPNt2r	HPPPNt2r	THRS	THRabc	THRt4	THRt2r	3hcinnm[e] nutrient flux	acald[e] nutrient flux
DRPA	GPDDA2	PPPNt2r	HPPPNt2r	THRS	ACALDt	thr-L[e] nutrient flux	3hcinnm[e] nutrient flux
DRPA	GPDDA2	PPPNt2r	HPPPNt2r	THRS	ACALDt	THRabc	THRt4	THRt2r	3hcinnm[e] nutrient flux
DRPA	GPDDA2	PPPNt2r	HPPPNt2r	HSK	thr-L[e] nutrient flux	3hcinnm[e] nutrient flux	acald[e] nutrient flux
DRPA	GPDDA2	PPPNt2r	HPPPNt2r	HSK	THRabc	THRt4	THRt2r	3hcinnm[e] nutrient flux	acald[e] nutrient flux
DRPA	GPDDA2	PPPNt2r	HPPPNt2r	HSK	ACALDt	thr-L[e] nutrient flux	3hcinnm[e] nutrient flux
DRPA	GPDDA2	PPPNt2r	HPPPNt2r	HSK	ACALDt	THRabc	THRt4	THRt2r	3hcinnm[e] nutrient flux
DRPA	GPDDA2	PPPNt2r	HPPPNt2r	ASPK	thr-L[e] nutrient flux	3hcinnm[e] nutrient flux	acald[e] nutrient flux
DRPA	GPDDA2	PPPNt2r	HPPPNt2r	ASPK	THRabc	THRt4	THRt2r	3hcinnm[e] nutrient flux	acald[e] nutrient flux
DRPA	GPDDA2	PPPNt2r	HPPPNt2r	ASPK	ACALDt	thr-L[e] nutrient flux	3hcinnm[e] nutrient flux
DRPA	GPDDA2	PPPNt2r	HPPPNt2r	ASPK	ACALDt	THRabc	THRt4	THRt2r	3hcinnm[e] nutrient flux
DRPA	GPDDA2	PPPNt2r	HPPPNt2r	HCINNMt2r	HSDy	thr-L[e] nutrient flux	acald[e] nutrient flux
DRPA	GPDDA2	PPPNt2r	HPPPNt2r	HCINNMt2r	ASAD	thr-L[e] nutrient flux	acald[e] nutrient flux
DRPA	GPDDA2	PPPNt2r	HPPPNt2r	HCINNMt2r	THRabc	THRt4	THRt2r	HSDy	acald[e] nutrient flux
DRPA	GPDDA2	PPPNt2r	HPPPNt2r	HCINNMt2r	THRabc	THRt4	THRt2r	ASAD	acald[e] nutrient flux
DRPA	GPDDA2	PPPNt2r	HPPPNt2r	HCINNMt2r	ACALDt	HSDy	thr-L[e] nutrient flux
DRPA	GPDDA2	PPPNt2r	HPPPNt2r	HCINNMt2r	ACALDt	ASAD	thr-L[e] nutrient flux
DRPA	GPDDA2	PPPNt2r	HPPPNt2r	HCINNMt2r	ACALDt	THRabc	THRt4	THRt2r	HSDy
DRPA	GPDDA2	PPPNt2r	HPPPNt2r	HCINNMt2r	ACALDt	THRabc	THRt4	THRt2r	ASAD
DRPA	GPDDA2	PPPNt2r	HPPPNt2r	HCINNMt2r	THRS	thr-L[e] nutrient flux	acald[e] nutrient flux
DRPA	GPDDA2	PPPNt2r	HPPPNt2r	HCINNMt2r	THRS	THRabc	THRt4	THRt2r	acald[e] nutrient flux
DRPA	GPDDA2	PPPNt2r	HPPPNt2r	HCINNMt2r	THRS	ACALDt	thr-L[e] nutrient flux
DRPA	GPDDA2	PPPNt2r	HPPPNt2r	HCINNMt2r	THRS	ACALDt	THRabc	THRt4	THRt2r
DRPA	GPDDA2	PPPNt2r	HPPPNt2r	HCINNMt2r	HSK	thr-L[e] nutrient flux	acald[e] nutrient flux
DRPA	GPDDA2	PPPNt2r	HPPPNt2r	HCINNMt2r	HSK	THRabc	THRt4	THRt2r	acald[e] nutrient flux
DRPA	GPDDA2	PPPNt2r	HPPPNt2r	HCINNMt2r	HSK	ACALDt	thr-L[e] nutrient flux
DRPA	GPDDA2	PPPNt2r	HPPPNt2r	HCINNMt2r	HSK	ACALDt	THRabc	THRt4	THRt2r
DRPA	GPDDA2	PPPNt2r	HPPPNt2r	HCINNMt2r	ASPK	thr-L[e] nutrient flux	acald[e] nutrient flux
DRPA	GPDDA2	PPPNt2r	HPPPNt2r	HCINNMt2r	ASPK	THRabc	THRt4	THRt2r	acald[e] nutrient flux
DRPA	GPDDA2	PPPNt2r	HPPPNt2r	HCINNMt2r	ASPK	ACALDt	thr-L[e] nutrient flux
DRPA	GPDDA2	PPPNt2r	HPPPNt2r	HCINNMt2r	ASPK	ACALDt	THRabc	THRt4	THRt2r
DRPA	ETHAAL	HSDy	thr-L[e] nutrient flux	o2[e] nutrient flux	acald[e] nutrient flux
DRPA	ETHAAL	HSDy	pppn[e] nutrient flux	thr-L[e] nutrient flux	3hcinnm[e] nutrient flux	3hpppn[e] nutrient flux	acald[e] nutrient flux
DRPA	ETHAAL	ASAD	thr-L[e] nutrient flux	o2[e] nutrient flux	acald[e] nutrient flux
DRPA	ETHAAL	ASAD	pppn[e] nutrient flux	thr-L[e] nutrient flux	3hcinnm[e] nutrient flux	3hpppn[e] nutrient flux	acald[e] nutrient flux
DRPA	ETHAAL	THRabc	THRt4	THRt2r	HSDy	o2[e] nutrient flux	acald[e] nutrient flux
DRPA	ETHAAL	THRabc	THRt4	THRt2r	HSDy	pppn[e] nutrient flux	3hcinnm[e] nutrient flux	3hpppn[e] nutrient flux	acald[e] nutrient flux
DRPA	ETHAAL	THRabc	THRt4	THRt2r	ASAD	o2[e] nutrient flux	acald[e] nutrient flux
DRPA	ETHAAL	THRabc	THRt4	THRt2r	ASAD	pppn[e] nutrient flux	3hcinnm[e] nutrient flux	3hpppn[e] nutrient flux	acald[e] nutrient flux
DRPA	ETHAAL	O2t	HSDy	thr-L[e] nutrient flux	acald[e] nutrient flux
DRPA	ETHAAL	O2t	ASAD	thr-L[e] nutrient flux	acald[e] nutrient flux
DRPA	ETHAAL	O2t	THRabc	THRt4	THRt2r	HSDy	acald[e] nutrient flux
DRPA	ETHAAL	O2t	THRabc	THRt4	THRt2r	ASAD	acald[e] nutrient flux
DRPA	ETHAAL	ACALDt	HSDy	thr-L[e] nutrient flux	o2[e] nutrient flux
DRPA	ETHAAL	ACALDt	HSDy	pppn[e] nutrient flux	thr-L[e] nutrient flux	3hcinnm[e] nutrient flux	3hpppn[e] nutrient flux
DRPA	ETHAAL	ACALDt	ASAD	thr-L[e] nutrient flux	o2[e] nutrient flux
DRPA	ETHAAL	ACALDt	ASAD	pppn[e] nutrient flux	thr-L[e] nutrient flux	3hcinnm[e] nutrient flux	3hpppn[e] nutrient flux
DRPA	ETHAAL	ACALDt	THRabc	THRt4	THRt2r	HSDy	o2[e] nutrient flux
DRPA	ETHAAL	ACALDt	THRabc	THRt4	THRt2r	HSDy	pppn[e] nutrient flux	3hcinnm[e] nutrient flux	3hpppn[e] nutrient flux
DRPA	ETHAAL	ACALDt	THRabc	THRt4	THRt2r	ASAD	o2[e] nutrient flux
DRPA	ETHAAL	ACALDt	THRabc	THRt4	THRt2r	ASAD	pppn[e] nutrient flux	3hcinnm[e] nutrient flux	3hpppn[e] nutrient flux
DRPA	ETHAAL	ACALDt	O2t	HSDy	thr-L[e] nutrient flux
DRPA	ETHAAL	ACALDt	O2t	ASAD	thr-L[e] nutrient flux
DRPA	ETHAAL	ACALDt	O2t	THRabc	THRt4	THRt2r	HSDy
DRPA	ETHAAL	ACALDt	O2t	THRabc	THRt4	THRt2r	ASAD
DRPA	ETHAAL	THRS	thr-L[e] nutrient flux	o2[e] nutrient flux	acald[e] nutrient flux
DRPA	ETHAAL	THRS	pppn[e] nutrient flux	thr-L[e] nutrient flux	3hcinnm[e] nutrient flux	3hpppn[e] nutrient flux	acald[e] nutrient flux
DRPA	ETHAAL	THRS	THRabc	THRt4	THRt2r	o2[e] nutrient flux	acald[e] nutrient flux
DRPA	ETHAAL	THRS	THRabc	THRt4	THRt2r	pppn[e] nutrient flux	3hcinnm[e] nutrient flux	3hpppn[e] nutrient flux	acald[e] nutrient flux
DRPA	ETHAAL	THRS	O2t	thr-L[e] nutrient flux	acald[e] nutrient flux
DRPA	ETHAAL	THRS	O2t	THRabc	THRt4	THRt2r	acald[e] nutrient flux
DRPA	ETHAAL	THRS	ACALDt	thr-L[e] nutrient flux	o2[e] nutrient flux
DRPA	ETHAAL	THRS	ACALDt	pppn[e] nutrient flux	thr-L[e] nutrient flux	3hcinnm[e] nutrient flux	3hpppn[e] nutrient flux
DRPA	ETHAAL	THRS	ACALDt	THRabc	THRt4	THRt2r	o2[e] nutrient flux
DRPA	ETHAAL	THRS	ACALDt	THRabc	THRt4	THRt2r	pppn[e] nutrient flux	3hcinnm[e] nutrient flux	3hpppn[e] nutrient flux
DRPA	ETHAAL	THRS	ACALDt	O2t	thr-L[e] nutrient flux
DRPA	ETHAAL	THRS	ACALDt	O2t	THRabc	THRt4	THRt2r
DRPA	ETHAAL	HSK	thr-L[e] nutrient flux	o2[e] nutrient flux	acald[e] nutrient flux
DRPA	ETHAAL	HSK	pppn[e] nutrient flux	thr-L[e] nutrient flux	3hcinnm[e] nutrient flux	3hpppn[e] nutrient flux	acald[e] nutrient flux
DRPA	ETHAAL	HSK	THRabc	THRt4	THRt2r	o2[e] nutrient flux	acald[e] nutrient flux
DRPA	ETHAAL	HSK	THRabc	THRt4	THRt2r	pppn[e] nutrient flux	3hcinnm[e] nutrient flux	3hpppn[e] nutrient flux	acald[e] nutrient flux
DRPA	ETHAAL	HSK	O2t	thr-L[e] nutrient flux	acald[e] nutrient flux
DRPA	ETHAAL	HSK	O2t	THRabc	THRt4	THRt2r	acald[e] nutrient flux
DRPA	ETHAAL	HSK	ACALDt	thr-L[e] nutrient flux	o2[e] nutrient flux
DRPA	ETHAAL	HSK	ACALDt	pppn[e] nutrient flux	thr-L[e] nutrient flux	3hcinnm[e] nutrient flux	3hpppn[e] nutrient flux
DRPA	ETHAAL	HSK	ACALDt	THRabc	THRt4	THRt2r	o2[e] nutrient flux
DRPA	ETHAAL	HSK	ACALDt	THRabc	THRt4	THRt2r	pppn[e] nutrient flux	3hcinnm[e] nutrient flux	3hpppn[e] nutrient flux
DRPA	ETHAAL	HSK	ACALDt	O2t	thr-L[e] nutrient flux
DRPA	ETHAAL	HSK	ACALDt	O2t	THRabc	THRt4	THRt2r
DRPA	ETHAAL	ASPK	thr-L[e] nutrient flux	o2[e] nutrient flux	acald[e] nutrient flux
DRPA	ETHAAL	ASPK	pppn[e] nutrient flux	thr-L[e] nutrient flux	3hcinnm[e] nutrient flux	3hpppn[e] nutrient flux	acald[e] nutrient flux
DRPA	ETHAAL	ASPK	THRabc	THRt4	THRt2r	o2[e] nutrient flux	acald[e] nutrient flux
DRPA	ETHAAL	ASPK	THRabc	THRt4	THRt2r	pppn[e] nutrient flux	3hcinnm[e] nutrient flux	3hpppn[e] nutrient flux	acald[e] nutrient flux
DRPA	ETHAAL	ASPK	O2t	thr-L[e] nutrient flux	acald[e] nutrient flux
DRPA	ETHAAL	ASPK	O2t	THRabc	THRt4	THRt2r	acald[e] nutrient flux
DRPA	ETHAAL	ASPK	ACALDt	thr-L[e] nutrient flux	o2[e] nutrient flux
DRPA	ETHAAL	ASPK	ACALDt	pppn[e] nutrient flux	thr-L[e] nutrient flux	3hcinnm[e] nutrient flux	3hpppn[e] nutrient flux
DRPA	ETHAAL	ASPK	ACALDt	THRabc	THRt4	THRt2r	o2[e] nutrient flux
DRPA	ETHAAL	ASPK	ACALDt	THRabc	THRt4	THRt2r	pppn[e] nutrient flux	3hcinnm[e] nutrient flux	3hpppn[e] nutrient flux
DRPA	ETHAAL	ASPK	ACALDt	O2t	thr-L[e] nutrient flux
DRPA	ETHAAL	ASPK	ACALDt	O2t	THRabc	THRt4	THRt2r
DRPA	ETHAAL	HCINNMt2r	HSDy	pppn[e] nutrient flux	thr-L[e] nutrient flux	3hpppn[e] nutrient flux	acald[e] nutrient flux
DRPA	ETHAAL	HCINNMt2r	ASAD	pppn[e] nutrient flux	thr-L[e] nutrient flux	3hpppn[e] nutrient flux	acald[e] nutrient flux
DRPA	ETHAAL	HCINNMt2r	THRabc	THRt4	THRt2r	HSDy	pppn[e] nutrient flux	3hpppn[e] nutrient flux	acald[e] nutrient flux
DRPA	ETHAAL	HCINNMt2r	THRabc	THRt4	THRt2r	ASAD	pppn[e] nutrient flux	3hpppn[e] nutrient flux	acald[e] nutrient flux
DRPA	ETHAAL	HCINNMt2r	ACALDt	HSDy	pppn[e] nutrient flux	thr-L[e] nutrient flux	3hpppn[e] nutrient flux
DRPA	ETHAAL	HCINNMt2r	ACALDt	ASAD	pppn[e] nutrient flux	thr-L[e] nutrient flux	3hpppn[e] nutrient flux
DRPA	ETHAAL	HCINNMt2r	ACALDt	THRabc	THRt4	THRt2r	HSDy	pppn[e] nutrient flux	3hpppn[e] nutrient flux
DRPA	ETHAAL	HCINNMt2r	ACALDt	THRabc	THRt4	THRt2r	ASAD	pppn[e] nutrient flux	3hpppn[e] nutrient flux
DRPA	ETHAAL	HCINNMt2r	THRS	pppn[e] nutrient flux	thr-L[e] nutrient flux	3hpppn[e] nutrient flux	acald[e] nutrient flux
DRPA	ETHAAL	HCINNMt2r	THRS	THRabc	THRt4	THRt2r	pppn[e] nutrient flux	3hpppn[e] nutrient flux	acald[e] nutrient flux
DRPA	ETHAAL	HCINNMt2r	THRS	ACALDt	pppn[e] nutrient flux	thr-L[e] nutrient flux	3hpppn[e] nutrient flux
DRPA	ETHAAL	HCINNMt2r	THRS	ACALDt	THRabc	THRt4	THRt2r	pppn[e] nutrient flux	3hpppn[e] nutrient flux
DRPA	ETHAAL	HCINNMt2r	HSK	pppn[e] nutrient flux	thr-L[e] nutrient flux	3hpppn[e] nutrient flux	acald[e] nutrient flux
DRPA	ETHAAL	HCINNMt2r	HSK	THRabc	THRt4	THRt2r	pppn[e] nutrient flux	3hpppn[e] nutrient flux	acald[e] nutrient flux
DRPA	ETHAAL	HCINNMt2r	HSK	ACALDt	pppn[e] nutrient flux	thr-L[e] nutrient flux	3hpppn[e] nutrient flux
DRPA	ETHAAL	HCINNMt2r	HSK	ACALDt	THRabc	THRt4	THRt2r	pppn[e] nutrient flux	3hpppn[e] nutrient flux
DRPA	ETHAAL	HCINNMt2r	ASPK	pppn[e] nutrient flux	thr-L[e] nutrient flux	3hpppn[e] nutrient flux	acald[e] nutrient flux
DRPA	ETHAAL	HCINNMt2r	ASPK	THRabc	THRt4	THRt2r	pppn[e] nutrient flux	3hpppn[e] nutrient flux	acald[e] nutrient flux
DRPA	ETHAAL	HCINNMt2r	ASPK	ACALDt	pppn[e] nutrient flux	thr-L[e] nutrient flux	3hpppn[e] nutrient flux
DRPA	ETHAAL	HCINNMt2r	ASPK	ACALDt	THRabc	THRt4	THRt2r	pppn[e] nutrient flux	3hpppn[e] nutrient flux
DRPA	ETHAAL	HPPPNt2r	HSDy	pppn[e] nutrient flux	thr-L[e] nutrient flux	3hcinnm[e] nutrient flux	acald[e] nutrient flux
DRPA	ETHAAL	HPPPNt2r	ASAD	pppn[e] nutrient flux	thr-L[e] nutrient flux	3hcinnm[e] nutrient flux	acald[e] nutrient flux
DRPA	ETHAAL	HPPPNt2r	THRabc	THRt4	THRt2r	HSDy	pppn[e] nutrient flux	3hcinnm[e] nutrient flux	acald[e] nutrient flux
DRPA	ETHAAL	HPPPNt2r	THRabc	THRt4	THRt2r	ASAD	pppn[e] nutrient flux	3hcinnm[e] nutrient flux	acald[e] nutrient flux
DRPA	ETHAAL	HPPPNt2r	ACALDt	HSDy	pppn[e] nutrient flux	thr-L[e] nutrient flux	3hcinnm[e] nutrient flux
DRPA	ETHAAL	HPPPNt2r	ACALDt	ASAD	pppn[e] nutrient flux	thr-L[e] nutrient flux	3hcinnm[e] nutrient flux
DRPA	ETHAAL	HPPPNt2r	ACALDt	THRabc	THRt4	THRt2r	HSDy	pppn[e] nutrient flux	3hcinnm[e] nutrient flux
DRPA	ETHAAL	HPPPNt2r	ACALDt	THRabc	THRt4	THRt2r	ASAD	pppn[e] nutrient flux	3hcinnm[e] nutrient flux
DRPA	ETHAAL	HPPPNt2r	THRS	pppn[e] nutrient flux	thr-L[e] nutrient flux	3hcinnm[e] nutrient flux	acald[e] nutrient flux
DRPA	ETHAAL	HPPPNt2r	THRS	THRabc	THRt4	THRt2r	pppn[e] nutrient flux	3hcinnm[e] nutrient flux	acald[e] nutrient flux
DRPA	ETHAAL	HPPPNt2r	THRS	ACALDt	pppn[e] nutrient flux	thr-L[e] nutrient flux	3hcinnm[e] nutrient flux
DRPA	ETHAAL	HPPPNt2r	THRS	ACALDt	THRabc	THRt4	THRt2r	pppn[e] nutrient flux	3hcinnm[e] nutrient flux
DRPA	ETHAAL	HPPPNt2r	HSK	pppn[e] nutrient flux	thr-L[e] nutrient flux	3hcinnm[e] nutrient flux	acald[e] nutrient flux
DRPA	ETHAAL	HPPPNt2r	HSK	THRabc	THRt4	THRt2r	pppn[e] nutrient flux	3hcinnm[e] nutrient flux	acald[e] nutrient flux
DRPA	ETHAAL	HPPPNt2r	HSK	ACALDt	pppn[e] nutrient flux	thr-L[e] nutrient flux	3hcinnm[e] nutrient flux
DRPA	ETHAAL	HPPPNt2r	HSK	ACALDt	THRabc	THRt4	THRt2r	pppn[e] nutrient flux	3hcinnm[e] nutrient flux
DRPA	ETHAAL	HPPPNt2r	ASPK	pppn[e] nutrient flux	thr-L[e] nutrient flux	3hcinnm[e] nutrient flux	acald[e] nutrient flux
DRPA	ETHAAL	HPPPNt2r	ASPK	THRabc	THRt4	THRt2r	pppn[e] nutrient flux	3hcinnm[e] nutrient flux	acald[e] nutrient flux
DRPA	ETHAAL	HPPPNt2r	ASPK	ACALDt	pppn[e] nutrient flux	thr-L[e] nutrient flux	3hcinnm[e] nutrient flux
DRPA	ETHAAL	HPPPNt2r	ASPK	ACALDt	THRabc	THRt4	THRt2r	pppn[e] nutrient flux	3hcinnm[e] nutrient flux
DRPA	ETHAAL	HPPPNt2r	HCINNMt2r	HSDy	pppn[e] nutrient flux	thr-L[e] nutrient flux	acald[e] nutrient flux
DRPA	ETHAAL	HPPPNt2r	HCINNMt2r	ASAD	pppn[e] nutrient flux	thr-L[e] nutrient flux	acald[e] nutrient flux
DRPA	ETHAAL	HPPPNt2r	HCINNMt2r	THRabc	THRt4	THRt2r	HSDy	pppn[e] nutrient flux	acald[e] nutrient flux
DRPA	ETHAAL	HPPPNt2r	HCINNMt2r	THRabc	THRt4	THRt2r	ASAD	pppn[e] nutrient flux	acald[e] nutrient flux
DRPA	ETHAAL	HPPPNt2r	HCINNMt2r	ACALDt	HSDy	pppn[e] nutrient flux	thr-L[e] nutrient flux
DRPA	ETHAAL	HPPPNt2r	HCINNMt2r	ACALDt	ASAD	pppn[e] nutrient flux	thr-L[e] nutrient flux
DRPA	ETHAAL	HPPPNt2r	HCINNMt2r	ACALDt	THRabc	THRt4	THRt2r	HSDy	pppn[e] nutrient flux
DRPA	ETHAAL	HPPPNt2r	HCINNMt2r	ACALDt	THRabc	THRt4	THRt2r	ASAD	pppn[e] nutrient flux
DRPA	ETHAAL	HPPPNt2r	HCINNMt2r	THRS	pppn[e] nutrient flux	thr-L[e] nutrient flux	acald[e] nutrient flux
DRPA	ETHAAL	HPPPNt2r	HCINNMt2r	THRS	THRabc	THRt4	THRt2r	pppn[e] nutrient flux	acald[e] nutrient flux
DRPA	ETHAAL	HPPPNt2r	HCINNMt2r	THRS	ACALDt	pppn[e] nutrient flux	thr-L[e] nutrient flux
DRPA	ETHAAL	HPPPNt2r	HCINNMt2r	THRS	ACALDt	THRabc	THRt4	THRt2r	pppn[e] nutrient flux
DRPA	ETHAAL	HPPPNt2r	HCINNMt2r	HSK	pppn[e] nutrient flux	thr-L[e] nutrient flux	acald[e] nutrient flux
DRPA	ETHAAL	HPPPNt2r	HCINNMt2r	HSK	THRabc	THRt4	THRt2r	pppn[e] nutrient flux	acald[e] nutrient flux
DRPA	ETHAAL	HPPPNt2r	HCINNMt2r	HSK	ACALDt	pppn[e] nutrient flux	thr-L[e] nutrient flux
DRPA	ETHAAL	HPPPNt2r	HCINNMt2r	HSK	ACALDt	THRabc	THRt4	THRt2r	pppn[e] nutrient flux
DRPA	ETHAAL	HPPPNt2r	HCINNMt2r	ASPK	pppn[e] nutrient flux	thr-L[e] nutrient flux	acald[e] nutrient flux
DRPA	ETHAAL	HPPPNt2r	HCINNMt2r	ASPK	THRabc	THRt4	THRt2r	pppn[e] nutrient flux	acald[e] nutrient flux
DRPA	ETHAAL	HPPPNt2r	HCINNMt2r	ASPK	ACALDt	pppn[e] nutrient flux	thr-L[e] nutrient flux
DRPA	ETHAAL	HPPPNt2r	HCINNMt2r	ASPK	ACALDt	THRabc	THRt4	THRt2r	pppn[e] nutrient flux
DRPA	ETHAAL	PPPNt2r	HSDy	thr-L[e] nutrient flux	3hcinnm[e] nutrient flux	3hpppn[e] nutrient flux	acald[e] nutrient flux
DRPA	ETHAAL	PPPNt2r	ASAD	thr-L[e] nutrient flux	3hcinnm[e] nutrient flux	3hpppn[e] nutrient flux	acald[e] nutrient flux
DRPA	ETHAAL	PPPNt2r	THRabc	THRt4	THRt2r	HSDy	3hcinnm[e] nutrient flux	3hpppn[e] nutrient flux	acald[e] nutrient flux
DRPA	ETHAAL	PPPNt2r	THRabc	THRt4	THRt2r	ASAD	3hcinnm[e] nutrient flux	3hpppn[e] nutrient flux	acald[e] nutrient flux
DRPA	ETHAAL	PPPNt2r	ACALDt	HSDy	thr-L[e] nutrient flux	3hcinnm[e] nutrient flux	3hpppn[e] nutrient flux
DRPA	ETHAAL	PPPNt2r	ACALDt	ASAD	thr-L[e] nutrient flux	3hcinnm[e] nutrient flux	3hpppn[e] nutrient flux
DRPA	ETHAAL	PPPNt2r	ACALDt	THRabc	THRt4	THRt2r	HSDy	3hcinnm[e] nutrient flux	3hpppn[e] nutrient flux
DRPA	ETHAAL	PPPNt2r	ACALDt	THRabc	THRt4	THRt2r	ASAD	3hcinnm[e] nutrient flux	3hpppn[e] nutrient flux
DRPA	ETHAAL	PPPNt2r	THRS	thr-L[e] nutrient flux	3hcinnm[e] nutrient flux	3hpppn[e] nutrient flux	acald[e] nutrient flux
DRPA	ETHAAL	PPPNt2r	THRS	THRabc	THRt4	THRt2r	3hcinnm[e] nutrient flux	3hpppn[e] nutrient flux	acald[e] nutrient flux
DRPA	ETHAAL	PPPNt2r	THRS	ACALDt	thr-L[e] nutrient flux	3hcinnm[e] nutrient flux	3hpppn[e] nutrient flux
DRPA	ETHAAL	PPPNt2r	THRS	ACALDt	THRabc	THRt4	THRt2r	3hcinnm[e] nutrient flux	3hpppn[e] nutrient flux
DRPA	ETHAAL	PPPNt2r	HSK	thr-L[e] nutrient flux	3hcinnm[e] nutrient flux	3hpppn[e] nutrient flux	acald[e] nutrient flux
DRPA	ETHAAL	PPPNt2r	HSK	THRabc	THRt4	THRt2r	3hcinnm[e] nutrient flux	3hpppn[e] nutrient flux	acald[e] nutrient flux
DRPA	ETHAAL	PPPNt2r	HSK	ACALDt	thr-L[e] nutrient flux	3hcinnm[e] nutrient flux	3hpppn[e] nutrient flux
DRPA	ETHAAL	PPPNt2r	HSK	ACALDt	THRabc	THRt4	THRt2r	3hcinnm[e] nutrient flux	3hpppn[e] nutrient flux
DRPA	ETHAAL	PPPNt2r	ASPK	thr-L[e] nutrient flux	3hcinnm[e] nutrient flux	3hpppn[e] nutrient flux	acald[e] nutrient flux
DRPA	ETHAAL	PPPNt2r	ASPK	THRabc	THRt4	THRt2r	3hcinnm[e] nutrient flux	3hpppn[e] nutrient flux	acald[e] nutrient flux
DRPA	ETHAAL	PPPNt2r	ASPK	ACALDt	thr-L[e] nutrient flux	3hcinnm[e] nutrient flux	3hpppn[e] nutrient flux
DRPA	ETHAAL	PPPNt2r	ASPK	ACALDt	THRabc	THRt4	THRt2r	3hcinnm[e] nutrient flux	3hpppn[e] nutrient flux
DRPA	ETHAAL	PPPNt2r	HCINNMt2r	HSDy	thr-L[e] nutrient flux	3hpppn[e] nutrient flux	acald[e] nutrient flux
DRPA	ETHAAL	PPPNt2r	HCINNMt2r	ASAD	thr-L[e] nutrient flux	3hpppn[e] nutrient flux	acald[e] nutrient flux
DRPA	ETHAAL	PPPNt2r	HCINNMt2r	THRabc	THRt4	THRt2r	HSDy	3hpppn[e] nutrient flux	acald[e] nutrient flux
DRPA	ETHAAL	PPPNt2r	HCINNMt2r	THRabc	THRt4	THRt2r	ASAD	3hpppn[e] nutrient flux	acald[e] nutrient flux
DRPA	ETHAAL	PPPNt2r	HCINNMt2r	ACALDt	HSDy	thr-L[e] nutrient flux	3hpppn[e] nutrient flux
DRPA	ETHAAL	PPPNt2r	HCINNMt2r	ACALDt	ASAD	thr-L[e] nutrient flux	3hpppn[e] nutrient flux
DRPA	ETHAAL	PPPNt2r	HCINNMt2r	ACALDt	THRabc	THRt4	THRt2r	HSDy	3hpppn[e] nutrient flux
DRPA	ETHAAL	PPPNt2r	HCINNMt2r	ACALDt	THRabc	THRt4	THRt2r	ASAD	3hpppn[e] nutrient flux
DRPA	ETHAAL	PPPNt2r	HCINNMt2r	THRS	thr-L[e] nutrient flux	3hpppn[e] nutrient flux	acald[e] nutrient flux
DRPA	ETHAAL	PPPNt2r	HCINNMt2r	THRS	THRabc	THRt4	THRt2r	3hpppn[e] nutrient flux	acald[e] nutrient flux
DRPA	ETHAAL	PPPNt2r	HCINNMt2r	THRS	ACALDt	thr-L[e] nutrient flux	3hpppn[e] nutrient flux
DRPA	ETHAAL	PPPNt2r	HCINNMt2r	THRS	ACALDt	THRabc	THRt4	THRt2r	3hpppn[e] nutrient flux
DRPA	ETHAAL	PPPNt2r	HCINNMt2r	HSK	thr-L[e] nutrient flux	3hpppn[e] nutrient flux	acald[e] nutrient flux
DRPA	ETHAAL	PPPNt2r	HCINNMt2r	HSK	THRabc	THRt4	THRt2r	3hpppn[e] nutrient flux	acald[e] nutrient flux
DRPA	ETHAAL	PPPNt2r	HCINNMt2r	HSK	ACALDt	thr-L[e] nutrient flux	3hpppn[e] nutrient flux
DRPA	ETHAAL	PPPNt2r	HCINNMt2r	HSK	ACALDt	THRabc	THRt4	THRt2r	3hpppn[e] nutrient flux
DRPA	ETHAAL	PPPNt2r	HCINNMt2r	ASPK	thr-L[e] nutrient flux	3hpppn[e] nutrient flux	acald[e] nutrient flux
DRPA	ETHAAL	PPPNt2r	HCINNMt2r	ASPK	THRabc	THRt4	THRt2r	3hpppn[e] nutrient flux	acald[e] nutrient flux
DRPA	ETHAAL	PPPNt2r	HCINNMt2r	ASPK	ACALDt	thr-L[e] nutrient flux	3hpppn[e] nutrient flux
DRPA	ETHAAL	PPPNt2r	HCINNMt2r	ASPK	ACALDt	THRabc	THRt4	THRt2r	3hpppn[e] nutrient flux
DRPA	ETHAAL	PPPNt2r	HPPPNt2r	HSDy	thr-L[e] nutrient flux	3hcinnm[e] nutrient flux	acald[e] nutrient flux
DRPA	ETHAAL	PPPNt2r	HPPPNt2r	ASAD	thr-L[e] nutrient flux	3hcinnm[e] nutrient flux	acald[e] nutrient flux
DRPA	ETHAAL	PPPNt2r	HPPPNt2r	THRabc	THRt4	THRt2r	HSDy	3hcinnm[e] nutrient flux	acald[e] nutrient flux
DRPA	ETHAAL	PPPNt2r	HPPPNt2r	THRabc	THRt4	THRt2r	ASAD	3hcinnm[e] nutrient flux	acald[e] nutrient flux
DRPA	ETHAAL	PPPNt2r	HPPPNt2r	ACALDt	HSDy	thr-L[e] nutrient flux	3hcinnm[e] nutrient flux
DRPA	ETHAAL	PPPNt2r	HPPPNt2r	ACALDt	ASAD	thr-L[e] nutrient flux	3hcinnm[e] nutrient flux
DRPA	ETHAAL	PPPNt2r	HPPPNt2r	ACALDt	THRabc	THRt4	THRt2r	HSDy	3hcinnm[e] nutrient flux
DRPA	ETHAAL	PPPNt2r	HPPPNt2r	ACALDt	THRabc	THRt4	THRt2r	ASAD	3hcinnm[e] nutrient flux
DRPA	ETHAAL	PPPNt2r	HPPPNt2r	THRS	thr-L[e] nutrient flux	3hcinnm[e] nutrient flux	acald[e] nutrient flux
DRPA	ETHAAL	PPPNt2r	HPPPNt2r	THRS	THRabc	THRt4	THRt2r	3hcinnm[e] nutrient flux	acald[e] nutrient flux
DRPA	ETHAAL	PPPNt2r	HPPPNt2r	THRS	ACALDt	thr-L[e] nutrient flux	3hcinnm[e] nutrient flux
DRPA	ETHAAL	PPPNt2r	HPPPNt2r	THRS	ACALDt	THRabc	THRt4	THRt2r	3hcinnm[e] nutrient flux
DRPA	ETHAAL	PPPNt2r	HPPPNt2r	HSK	thr-L[e] nutrient flux	3hcinnm[e] nutrient flux	acald[e] nutrient flux
DRPA	ETHAAL	PPPNt2r	HPPPNt2r	HSK	THRabc	THRt4	THRt2r	3hcinnm[e] nutrient flux	acald[e] nutrient flux
DRPA	ETHAAL	PPPNt2r	HPPPNt2r	HSK	ACALDt	thr-L[e] nutrient flux	3hcinnm[e] nutrient flux
DRPA	ETHAAL	PPPNt2r	HPPPNt2r	HSK	ACALDt	THRabc	THRt4	THRt2r	3hcinnm[e] nutrient flux
DRPA	ETHAAL	PPPNt2r	HPPPNt2r	ASPK	thr-L[e] nutrient flux	3hcinnm[e] nutrient flux	acald[e] nutrient flux
DRPA	ETHAAL	PPPNt2r	HPPPNt2r	ASPK	THRabc	THRt4	THRt2r	3hcinnm[e] nutrient flux	acald[e] nutrient flux
DRPA	ETHAAL	PPPNt2r	HPPPNt2r	ASPK	ACALDt	thr-L[e] nutrient flux	3hcinnm[e] nutrient flux
DRPA	ETHAAL	PPPNt2r	HPPPNt2r	ASPK	ACALDt	THRabc	THRt4	THRt2r	3hcinnm[e] nutrient flux
DRPA	ETHAAL	PPPNt2r	HPPPNt2r	HCINNMt2r	HSDy	thr-L[e] nutrient flux	acald[e] nutrient flux
DRPA	ETHAAL	PPPNt2r	HPPPNt2r	HCINNMt2r	ASAD	thr-L[e] nutrient flux	acald[e] nutrient flux
DRPA	ETHAAL	PPPNt2r	HPPPNt2r	HCINNMt2r	THRabc	THRt4	THRt2r	HSDy	acald[e] nutrient flux
DRPA	ETHAAL	PPPNt2r	HPPPNt2r	HCINNMt2r	THRabc	THRt4	THRt2r	ASAD	acald[e] nutrient flux
DRPA	ETHAAL	PPPNt2r	HPPPNt2r	HCINNMt2r	ACALDt	HSDy	thr-L[e] nutrient flux
DRPA	ETHAAL	PPPNt2r	HPPPNt2r	HCINNMt2r	ACALDt	ASAD	thr-L[e] nutrient flux
DRPA	ETHAAL	PPPNt2r	HPPPNt2r	HCINNMt2r	ACALDt	THRabc	THRt4	THRt2r	HSDy
DRPA	ETHAAL	PPPNt2r	HPPPNt2r	HCINNMt2r	ACALDt	THRabc	THRt4	THRt2r	ASAD
DRPA	ETHAAL	PPPNt2r	HPPPNt2r	HCINNMt2r	THRS	thr-L[e] nutrient flux	acald[e] nutrient flux
DRPA	ETHAAL	PPPNt2r	HPPPNt2r	HCINNMt2r	THRS	THRabc	THRt4	THRt2r	acald[e] nutrient flux
DRPA	ETHAAL	PPPNt2r	HPPPNt2r	HCINNMt2r	THRS	ACALDt	thr-L[e] nutrient flux
DRPA	ETHAAL	PPPNt2r	HPPPNt2r	HCINNMt2r	THRS	ACALDt	THRabc	THRt4	THRt2r
DRPA	ETHAAL	PPPNt2r	HPPPNt2r	HCINNMt2r	HSK	thr-L[e] nutrient flux	acald[e] nutrient flux
DRPA	ETHAAL	PPPNt2r	HPPPNt2r	HCINNMt2r	HSK	THRabc	THRt4	THRt2r	acald[e] nutrient flux
DRPA	ETHAAL	PPPNt2r	HPPPNt2r	HCINNMt2r	HSK	ACALDt	thr-L[e] nutrient flux
DRPA	ETHAAL	PPPNt2r	HPPPNt2r	HCINNMt2r	HSK	ACALDt	THRabc	THRt4	THRt2r
DRPA	ETHAAL	PPPNt2r	HPPPNt2r	HCINNMt2r	ASPK	thr-L[e] nutrient flux	acald[e] nutrient flux
DRPA	ETHAAL	PPPNt2r	HPPPNt2r	HCINNMt2r	ASPK	THRabc	THRt4	THRt2r	acald[e] nutrient flux
DRPA	ETHAAL	PPPNt2r	HPPPNt2r	HCINNMt2r	ASPK	ACALDt	thr-L[e] nutrient flux
DRPA	ETHAAL	PPPNt2r	HPPPNt2r	HCINNMt2r	ASPK	ACALDt	THRabc	THRt4	THRt2r
DRPA	HOPNTAL	LPLIPA2	LPLIPA4	HSDy	thr-L[e] nutrient flux	acald[e] nutrient flux
DRPA	HOPNTAL	LPLIPA2	LPLIPA4	ASAD	thr-L[e] nutrient flux	acald[e] nutrient flux
DRPA	HOPNTAL	LPLIPA2	LPLIPA4	THRabc	THRt4	THRt2r	HSDy	acald[e] nutrient flux
DRPA	HOPNTAL	LPLIPA2	LPLIPA4	THRabc	THRt4	THRt2r	ASAD	acald[e] nutrient flux
DRPA	HOPNTAL	LPLIPA2	LPLIPA4	ACALDt	HSDy	thr-L[e] nutrient flux
DRPA	HOPNTAL	LPLIPA2	LPLIPA4	ACALDt	ASAD	thr-L[e] nutrient flux
DRPA	HOPNTAL	LPLIPA2	LPLIPA4	ACALDt	THRabc	THRt4	THRt2r	HSDy
DRPA	HOPNTAL	LPLIPA2	LPLIPA4	ACALDt	THRabc	THRt4	THRt2r	ASAD
DRPA	HOPNTAL	LPLIPA2	LPLIPA4	THRS	thr-L[e] nutrient flux	acald[e] nutrient flux
DRPA	HOPNTAL	LPLIPA2	LPLIPA4	THRS	THRabc	THRt4	THRt2r	acald[e] nutrient flux
DRPA	HOPNTAL	LPLIPA2	LPLIPA4	THRS	ACALDt	thr-L[e] nutrient flux
DRPA	HOPNTAL	LPLIPA2	LPLIPA4	THRS	ACALDt	THRabc	THRt4	THRt2r
DRPA	HOPNTAL	LPLIPA2	LPLIPA4	HSK	thr-L[e] nutrient flux	acald[e] nutrient flux
DRPA	HOPNTAL	LPLIPA2	LPLIPA4	HSK	THRabc	THRt4	THRt2r	acald[e] nutrient flux
DRPA	HOPNTAL	LPLIPA2	LPLIPA4	HSK	ACALDt	thr-L[e] nutrient flux
DRPA	HOPNTAL	LPLIPA2	LPLIPA4	HSK	ACALDt	THRabc	THRt4	THRt2r
DRPA	HOPNTAL	LPLIPA2	LPLIPA4	ASPK	thr-L[e] nutrient flux	acald[e] nutrient flux
DRPA	HOPNTAL	LPLIPA2	LPLIPA4	ASPK	THRabc	THRt4	THRt2r	acald[e] nutrient flux
DRPA	HOPNTAL	LPLIPA2	LPLIPA4	ASPK	ACALDt	thr-L[e] nutrient flux
DRPA	HOPNTAL	LPLIPA2	LPLIPA4	ASPK	ACALDt	THRabc	THRt4	THRt2r
DRPA	HOPNTAL	PLIPA2	HSDy	thr-L[e] nutrient flux	acald[e] nutrient flux
DRPA	HOPNTAL	PLIPA2	ASAD	thr-L[e] nutrient flux	acald[e] nutrient flux
DRPA	HOPNTAL	PLIPA2	THRabc	THRt4	THRt2r	HSDy	acald[e] nutrient flux
DRPA	HOPNTAL	PLIPA2	THRabc	THRt4	THRt2r	ASAD	acald[e] nutrient flux
DRPA	HOPNTAL	PLIPA2	ACALDt	HSDy	thr-L[e] nutrient flux
DRPA	HOPNTAL	PLIPA2	ACALDt	ASAD	thr-L[e] nutrient flux
DRPA	HOPNTAL	PLIPA2	ACALDt	THRabc	THRt4	THRt2r	HSDy
DRPA	HOPNTAL	PLIPA2	ACALDt	THRabc	THRt4	THRt2r	ASAD
DRPA	HOPNTAL	PLIPA2	THRS	thr-L[e] nutrient flux	acald[e] nutrient flux
DRPA	HOPNTAL	PLIPA2	THRS	THRabc	THRt4	THRt2r	acald[e] nutrient flux
DRPA	HOPNTAL	PLIPA2	THRS	ACALDt	thr-L[e] nutrient flux
DRPA	HOPNTAL	PLIPA2	THRS	ACALDt	THRabc	THRt4	THRt2r
DRPA	HOPNTAL	PLIPA2	HSK	thr-L[e] nutrient flux	acald[e] nutrient flux
DRPA	HOPNTAL	PLIPA2	HSK	THRabc	THRt4	THRt2r	acald[e] nutrient flux
DRPA	HOPNTAL	PLIPA2	HSK	ACALDt	thr-L[e] nutrient flux
DRPA	HOPNTAL	PLIPA2	HSK	ACALDt	THRabc	THRt4	THRt2r
DRPA	HOPNTAL	PLIPA2	ASPK	thr-L[e] nutrient flux	acald[e] nutrient flux
DRPA	HOPNTAL	PLIPA2	ASPK	THRabc	THRt4	THRt2r	acald[e] nutrient flux
DRPA	HOPNTAL	PLIPA2	ASPK	ACALDt	thr-L[e] nutrient flux
DRPA	HOPNTAL	PLIPA2	ASPK	ACALDt	THRabc	THRt4	THRt2r
DRPA	HOPNTAL	GPDDA2	HSDy	thr-L[e] nutrient flux	acald[e] nutrient flux
DRPA	HOPNTAL	GPDDA2	ASAD	thr-L[e] nutrient flux	acald[e] nutrient flux
DRPA	HOPNTAL	GPDDA2	THRabc	THRt4	THRt2r	HSDy	acald[e] nutrient flux
DRPA	HOPNTAL	GPDDA2	THRabc	THRt4	THRt2r	ASAD	acald[e] nutrient flux
DRPA	HOPNTAL	GPDDA2	ACALDt	HSDy	thr-L[e] nutrient flux
DRPA	HOPNTAL	GPDDA2	ACALDt	ASAD	thr-L[e] nutrient flux
DRPA	HOPNTAL	GPDDA2	ACALDt	THRabc	THRt4	THRt2r	HSDy
DRPA	HOPNTAL	GPDDA2	ACALDt	THRabc	THRt4	THRt2r	ASAD
DRPA	HOPNTAL	GPDDA2	THRS	thr-L[e] nutrient flux	acald[e] nutrient flux
DRPA	HOPNTAL	GPDDA2	THRS	THRabc	THRt4	THRt2r	acald[e] nutrient flux
DRPA	HOPNTAL	GPDDA2	THRS	ACALDt	thr-L[e] nutrient flux
DRPA	HOPNTAL	GPDDA2	THRS	ACALDt	THRabc	THRt4	THRt2r
DRPA	HOPNTAL	GPDDA2	HSK	thr-L[e] nutrient flux	acald[e] nutrient flux
DRPA	HOPNTAL	GPDDA2	HSK	THRabc	THRt4	THRt2r	acald[e] nutrient flux
DRPA	HOPNTAL	GPDDA2	HSK	ACALDt	thr-L[e] nutrient flux
DRPA	HOPNTAL	GPDDA2	HSK	ACALDt	THRabc	THRt4	THRt2r
DRPA	HOPNTAL	GPDDA2	ASPK	thr-L[e] nutrient flux	acald[e] nutrient flux
DRPA	HOPNTAL	GPDDA2	ASPK	THRabc	THRt4	THRt2r	acald[e] nutrient flux
DRPA	HOPNTAL	GPDDA2	ASPK	ACALDt	thr-L[e] nutrient flux
DRPA	HOPNTAL	GPDDA2	ASPK	ACALDt	THRabc	THRt4	THRt2r
DRPA	HOPNTAL	ETHAAL	HSDy	thr-L[e] nutrient flux	acald[e] nutrient flux
DRPA	HOPNTAL	ETHAAL	ASAD	thr-L[e] nutrient flux	acald[e] nutrient flux
DRPA	HOPNTAL	ETHAAL	THRabc	THRt4	THRt2r	HSDy	acald[e] nutrient flux
DRPA	HOPNTAL	ETHAAL	THRabc	THRt4	THRt2r	ASAD	acald[e] nutrient flux
DRPA	HOPNTAL	ETHAAL	ACALDt	HSDy	thr-L[e] nutrient flux
DRPA	HOPNTAL	ETHAAL	ACALDt	ASAD	thr-L[e] nutrient flux
DRPA	HOPNTAL	ETHAAL	ACALDt	THRabc	THRt4	THRt2r	HSDy
DRPA	HOPNTAL	ETHAAL	ACALDt	THRabc	THRt4	THRt2r	ASAD
DRPA	HOPNTAL	ETHAAL	THRS	thr-L[e] nutrient flux	acald[e] nutrient flux
DRPA	HOPNTAL	ETHAAL	THRS	THRabc	THRt4	THRt2r	acald[e] nutrient flux
DRPA	HOPNTAL	ETHAAL	THRS	ACALDt	thr-L[e] nutrient flux
DRPA	HOPNTAL	ETHAAL	THRS	ACALDt	THRabc	THRt4	THRt2r
DRPA	HOPNTAL	ETHAAL	HSK	thr-L[e] nutrient flux	acald[e] nutrient flux
DRPA	HOPNTAL	ETHAAL	HSK	THRabc	THRt4	THRt2r	acald[e] nutrient flux
DRPA	HOPNTAL	ETHAAL	HSK	ACALDt	thr-L[e] nutrient flux
DRPA	HOPNTAL	ETHAAL	HSK	ACALDt	THRabc	THRt4	THRt2r
DRPA	HOPNTAL	ETHAAL	ASPK	thr-L[e] nutrient flux	acald[e] nutrient flux
DRPA	HOPNTAL	ETHAAL	ASPK	THRabc	THRt4	THRt2r	acald[e] nutrient flux
DRPA	HOPNTAL	ETHAAL	ASPK	ACALDt	thr-L[e] nutrient flux
DRPA	HOPNTAL	ETHAAL	ASPK	ACALDt	THRabc	THRt4	THRt2r
DRPA	OP4ENH	LPLIPA2	LPLIPA4	HSDy	thr-L[e] nutrient flux	acald[e] nutrient flux
DRPA	OP4ENH	LPLIPA2	LPLIPA4	ASAD	thr-L[e] nutrient flux	acald[e] nutrient flux
DRPA	OP4ENH	LPLIPA2	LPLIPA4	THRabc	THRt4	THRt2r	HSDy	acald[e] nutrient flux
DRPA	OP4ENH	LPLIPA2	LPLIPA4	THRabc	THRt4	THRt2r	ASAD	acald[e] nutrient flux
DRPA	OP4ENH	LPLIPA2	LPLIPA4	ACALDt	HSDy	thr-L[e] nutrient flux
DRPA	OP4ENH	LPLIPA2	LPLIPA4	ACALDt	ASAD	thr-L[e] nutrient flux
DRPA	OP4ENH	LPLIPA2	LPLIPA4	ACALDt	THRabc	THRt4	THRt2r	HSDy
DRPA	OP4ENH	LPLIPA2	LPLIPA4	ACALDt	THRabc	THRt4	THRt2r	ASAD
DRPA	OP4ENH	LPLIPA2	LPLIPA4	THRS	thr-L[e] nutrient flux	acald[e] nutrient flux
DRPA	OP4ENH	LPLIPA2	LPLIPA4	THRS	THRabc	THRt4	THRt2r	acald[e] nutrient flux
DRPA	OP4ENH	LPLIPA2	LPLIPA4	THRS	ACALDt	thr-L[e] nutrient flux
DRPA	OP4ENH	LPLIPA2	LPLIPA4	THRS	ACALDt	THRabc	THRt4	THRt2r
DRPA	OP4ENH	LPLIPA2	LPLIPA4	HSK	thr-L[e] nutrient flux	acald[e] nutrient flux
DRPA	OP4ENH	LPLIPA2	LPLIPA4	HSK	THRabc	THRt4	THRt2r	acald[e] nutrient flux
DRPA	OP4ENH	LPLIPA2	LPLIPA4	HSK	ACALDt	thr-L[e] nutrient flux
DRPA	OP4ENH	LPLIPA2	LPLIPA4	HSK	ACALDt	THRabc	THRt4	THRt2r
DRPA	OP4ENH	LPLIPA2	LPLIPA4	ASPK	thr-L[e] nutrient flux	acald[e] nutrient flux
DRPA	OP4ENH	LPLIPA2	LPLIPA4	ASPK	THRabc	THRt4	THRt2r	acald[e] nutrient flux
DRPA	OP4ENH	LPLIPA2	LPLIPA4	ASPK	ACALDt	thr-L[e] nutrient flux
DRPA	OP4ENH	LPLIPA2	LPLIPA4	ASPK	ACALDt	THRabc	THRt4	THRt2r
DRPA	OP4ENH	PLIPA2	HSDy	thr-L[e] nutrient flux	acald[e] nutrient flux
DRPA	OP4ENH	PLIPA2	ASAD	thr-L[e] nutrient flux	acald[e] nutrient flux
DRPA	OP4ENH	PLIPA2	THRabc	THRt4	THRt2r	HSDy	acald[e] nutrient flux
DRPA	OP4ENH	PLIPA2	THRabc	THRt4	THRt2r	ASAD	acald[e] nutrient flux
DRPA	OP4ENH	PLIPA2	ACALDt	HSDy	thr-L[e] nutrient flux
DRPA	OP4ENH	PLIPA2	ACALDt	ASAD	thr-L[e] nutrient flux
DRPA	OP4ENH	PLIPA2	ACALDt	THRabc	THRt4	THRt2r	HSDy
DRPA	OP4ENH	PLIPA2	ACALDt	THRabc	THRt4	THRt2r	ASAD
DRPA	OP4ENH	PLIPA2	THRS	thr-L[e] nutrient flux	acald[e] nutrient flux
DRPA	OP4ENH	PLIPA2	THRS	THRabc	THRt4	THRt2r	acald[e] nutrient flux
DRPA	OP4ENH	PLIPA2	THRS	ACALDt	thr-L[e] nutrient flux
DRPA	OP4ENH	PLIPA2	THRS	ACALDt	THRabc	THRt4	THRt2r
DRPA	OP4ENH	PLIPA2	HSK	thr-L[e] nutrient flux	acald[e] nutrient flux
DRPA	OP4ENH	PLIPA2	HSK	THRabc	THRt4	THRt2r	acald[e] nutrient flux
DRPA	OP4ENH	PLIPA2	HSK	ACALDt	thr-L[e] nutrient flux
DRPA	OP4ENH	PLIPA2	HSK	ACALDt	THRabc	THRt4	THRt2r
DRPA	OP4ENH	PLIPA2	ASPK	thr-L[e] nutrient flux	acald[e] nutrient flux
DRPA	OP4ENH	PLIPA2	ASPK	THRabc	THRt4	THRt2r	acald[e] nutrient flux
DRPA	OP4ENH	PLIPA2	ASPK	ACALDt	thr-L[e] nutrient flux
DRPA	OP4ENH	PLIPA2	ASPK	ACALDt	THRabc	THRt4	THRt2r
DRPA	OP4ENH	GPDDA2	HSDy	thr-L[e] nutrient flux	acald[e] nutrient flux
DRPA	OP4ENH	GPDDA2	ASAD	thr-L[e] nutrient flux	acald[e] nutrient flux
DRPA	OP4ENH	GPDDA2	THRabc	THRt4	THRt2r	HSDy	acald[e] nutrient flux
DRPA	OP4ENH	GPDDA2	THRabc	THRt4	THRt2r	ASAD	acald[e] nutrient flux
DRPA	OP4ENH	GPDDA2	ACALDt	HSDy	thr-L[e] nutrient flux
DRPA	OP4ENH	GPDDA2	ACALDt	ASAD	thr-L[e] nutrient flux
DRPA	OP4ENH	GPDDA2	ACALDt	THRabc	THRt4	THRt2r	HSDy
DRPA	OP4ENH	GPDDA2	ACALDt	THRabc	THRt4	THRt2r	ASAD
DRPA	OP4ENH	GPDDA2	THRS	thr-L[e] nutrient flux	acald[e] nutrient flux
DRPA	OP4ENH	GPDDA2	THRS	THRabc	THRt4	THRt2r	acald[e] nutrient flux
DRPA	OP4ENH	GPDDA2	THRS	ACALDt	thr-L[e] nutrient flux
DRPA	OP4ENH	GPDDA2	THRS	ACALDt	THRabc	THRt4	THRt2r
DRPA	OP4ENH	GPDDA2	HSK	thr-L[e] nutrient flux	acald[e] nutrient flux
DRPA	OP4ENH	GPDDA2	HSK	THRabc	THRt4	THRt2r	acald[e] nutrient flux
DRPA	OP4ENH	GPDDA2	HSK	ACALDt	thr-L[e] nutrient flux
DRPA	OP4ENH	GPDDA2	HSK	ACALDt	THRabc	THRt4	THRt2r
DRPA	OP4ENH	GPDDA2	ASPK	thr-L[e] nutrient flux	acald[e] nutrient flux
DRPA	OP4ENH	GPDDA2	ASPK	THRabc	THRt4	THRt2r	acald[e] nutrient flux
DRPA	OP4ENH	GPDDA2	ASPK	ACALDt	thr-L[e] nutrient flux
DRPA	OP4ENH	GPDDA2	ASPK	ACALDt	THRabc	THRt4	THRt2r
DRPA	OP4ENH	ETHAAL	HSDy	thr-L[e] nutrient flux	acald[e] nutrient flux
DRPA	OP4ENH	ETHAAL	ASAD	thr-L[e] nutrient flux	acald[e] nutrient flux
DRPA	OP4ENH	ETHAAL	THRabc	THRt4	THRt2r	HSDy	acald[e] nutrient flux
DRPA	OP4ENH	ETHAAL	THRabc	THRt4	THRt2r	ASAD	acald[e] nutrient flux
DRPA	OP4ENH	ETHAAL	ACALDt	HSDy	thr-L[e] nutrient flux
DRPA	OP4ENH	ETHAAL	ACALDt	ASAD	thr-L[e] nutrient flux
DRPA	OP4ENH	ETHAAL	ACALDt	THRabc	THRt4	THRt2r	HSDy
DRPA	OP4ENH	ETHAAL	ACALDt	THRabc	THRt4	THRt2r	ASAD
DRPA	OP4ENH	ETHAAL	THRS	thr-L[e] nutrient flux	acald[e] nutrient flux
DRPA	OP4ENH	ETHAAL	THRS	THRabc	THRt4	THRt2r	acald[e] nutrient flux
DRPA	OP4ENH	ETHAAL	THRS	ACALDt	thr-L[e] nutrient flux
DRPA	OP4ENH	ETHAAL	THRS	ACALDt	THRabc	THRt4	THRt2r
DRPA	OP4ENH	ETHAAL	HSK	thr-L[e] nutrient flux	acald[e] nutrient flux
DRPA	OP4ENH	ETHAAL	HSK	THRabc	THRt4	THRt2r	acald[e] nutrient flux
DRPA	OP4ENH	ETHAAL	HSK	ACALDt	thr-L[e] nutrient flux
DRPA	OP4ENH	ETHAAL	HSK	ACALDt	THRabc	THRt4	THRt2r
DRPA	OP4ENH	ETHAAL	ASPK	thr-L[e] nutrient flux	acald[e] nutrient flux
DRPA	OP4ENH	ETHAAL	ASPK	THRabc	THRt4	THRt2r	acald[e] nutrient flux
DRPA	OP4ENH	ETHAAL	ASPK	ACALDt	thr-L[e] nutrient flux
DRPA	OP4ENH	ETHAAL	ASPK	ACALDt	THRabc	THRt4	THRt2r
DRPA	HKNTDH	LPLIPA2	LPLIPA4	HSDy	pppn[e] nutrient flux	thr-L[e] nutrient flux	3hpppn[e] nutrient flux	acald[e] nutrient flux
DRPA	HKNTDH	LPLIPA2	LPLIPA4	ASAD	pppn[e] nutrient flux	thr-L[e] nutrient flux	3hpppn[e] nutrient flux	acald[e] nutrient flux
DRPA	HKNTDH	LPLIPA2	LPLIPA4	ACALDt	HSDy	pppn[e] nutrient flux	thr-L[e] nutrient flux	3hpppn[e] nutrient flux
DRPA	HKNTDH	LPLIPA2	LPLIPA4	ACALDt	ASAD	pppn[e] nutrient flux	thr-L[e] nutrient flux	3hpppn[e] nutrient flux
DRPA	HKNTDH	LPLIPA2	LPLIPA4	THRS	pppn[e] nutrient flux	thr-L[e] nutrient flux	3hpppn[e] nutrient flux	acald[e] nutrient flux
DRPA	HKNTDH	LPLIPA2	LPLIPA4	THRS	ACALDt	pppn[e] nutrient flux	thr-L[e] nutrient flux	3hpppn[e] nutrient flux
DRPA	HKNTDH	LPLIPA2	LPLIPA4	HSK	pppn[e] nutrient flux	thr-L[e] nutrient flux	3hpppn[e] nutrient flux	acald[e] nutrient flux
DRPA	HKNTDH	LPLIPA2	LPLIPA4	HSK	ACALDt	pppn[e] nutrient flux	thr-L[e] nutrient flux	3hpppn[e] nutrient flux
DRPA	HKNTDH	LPLIPA2	LPLIPA4	ASPK	pppn[e] nutrient flux	thr-L[e] nutrient flux	3hpppn[e] nutrient flux	acald[e] nutrient flux
DRPA	HKNTDH	LPLIPA2	LPLIPA4	ASPK	ACALDt	pppn[e] nutrient flux	thr-L[e] nutrient flux	3hpppn[e] nutrient flux
DRPA	HKNTDH	LPLIPA2	LPLIPA4	HPPPNt2r	HSDy	pppn[e] nutrient flux	thr-L[e] nutrient flux	acald[e] nutrient flux
DRPA	HKNTDH	LPLIPA2	LPLIPA4	HPPPNt2r	ASAD	pppn[e] nutrient flux	thr-L[e] nutrient flux	acald[e] nutrient flux
DRPA	HKNTDH	LPLIPA2	LPLIPA4	HPPPNt2r	ACALDt	HSDy	pppn[e] nutrient flux	thr-L[e] nutrient flux
DRPA	HKNTDH	LPLIPA2	LPLIPA4	HPPPNt2r	ACALDt	ASAD	pppn[e] nutrient flux	thr-L[e] nutrient flux
DRPA	HKNTDH	LPLIPA2	LPLIPA4	HPPPNt2r	THRS	pppn[e] nutrient flux	thr-L[e] nutrient flux	acald[e] nutrient flux
DRPA	HKNTDH	LPLIPA2	LPLIPA4	HPPPNt2r	THRS	ACALDt	pppn[e] nutrient flux	thr-L[e] nutrient flux
DRPA	HKNTDH	LPLIPA2	LPLIPA4	HPPPNt2r	HSK	pppn[e] nutrient flux	thr-L[e] nutrient flux	acald[e] nutrient flux
DRPA	HKNTDH	LPLIPA2	LPLIPA4	HPPPNt2r	HSK	ACALDt	pppn[e] nutrient flux	thr-L[e] nutrient flux
DRPA	HKNTDH	LPLIPA2	LPLIPA4	HPPPNt2r	ASPK	pppn[e] nutrient flux	thr-L[e] nutrient flux	acald[e] nutrient flux
DRPA	HKNTDH	LPLIPA2	LPLIPA4	HPPPNt2r	ASPK	ACALDt	pppn[e] nutrient flux	thr-L[e] nutrient flux
DRPA	HKNTDH	LPLIPA2	LPLIPA4	PPPNt2r	HSDy	thr-L[e] nutrient flux	3hpppn[e] nutrient flux	acald[e] nutrient flux
DRPA	HKNTDH	LPLIPA2	LPLIPA4	PPPNt2r	ASAD	thr-L[e] nutrient flux	3hpppn[e] nutrient flux	acald[e] nutrient flux
DRPA	HKNTDH	LPLIPA2	LPLIPA4	PPPNt2r	ACALDt	HSDy	thr-L[e] nutrient flux	3hpppn[e] nutrient flux
DRPA	HKNTDH	LPLIPA2	LPLIPA4	PPPNt2r	ACALDt	ASAD	thr-L[e] nutrient flux	3hpppn[e] nutrient flux
DRPA	HKNTDH	LPLIPA2	LPLIPA4	PPPNt2r	THRS	thr-L[e] nutrient flux	3hpppn[e] nutrient flux	acald[e] nutrient flux
DRPA	HKNTDH	LPLIPA2	LPLIPA4	PPPNt2r	THRS	ACALDt	thr-L[e] nutrient flux	3hpppn[e] nutrient flux
DRPA	HKNTDH	LPLIPA2	LPLIPA4	PPPNt2r	HSK	thr-L[e] nutrient flux	3hpppn[e] nutrient flux	acald[e] nutrient flux
DRPA	HKNTDH	LPLIPA2	LPLIPA4	PPPNt2r	HSK	ACALDt	thr-L[e] nutrient flux	3hpppn[e] nutrient flux
DRPA	HKNTDH	LPLIPA2	LPLIPA4	PPPNt2r	ASPK	thr-L[e] nutrient flux	3hpppn[e] nutrient flux	acald[e] nutrient flux
DRPA	HKNTDH	LPLIPA2	LPLIPA4	PPPNt2r	ASPK	ACALDt	thr-L[e] nutrient flux	3hpppn[e] nutrient flux
DRPA	HKNTDH	LPLIPA2	LPLIPA4	PPPNt2r	HPPPNt2r	HSDy	thr-L[e] nutrient flux	acald[e] nutrient flux
DRPA	HKNTDH	LPLIPA2	LPLIPA4	PPPNt2r	HPPPNt2r	ASAD	thr-L[e] nutrient flux	acald[e] nutrient flux
DRPA	HKNTDH	LPLIPA2	LPLIPA4	PPPNt2r	HPPPNt2r	ACALDt	HSDy	thr-L[e] nutrient flux
DRPA	HKNTDH	LPLIPA2	LPLIPA4	PPPNt2r	HPPPNt2r	ACALDt	ASAD	thr-L[e] nutrient flux
DRPA	HKNTDH	LPLIPA2	LPLIPA4	PPPNt2r	HPPPNt2r	THRS	thr-L[e] nutrient flux	acald[e] nutrient flux
DRPA	HKNTDH	LPLIPA2	LPLIPA4	PPPNt2r	HPPPNt2r	THRS	ACALDt	thr-L[e] nutrient flux
DRPA	HKNTDH	LPLIPA2	LPLIPA4	PPPNt2r	HPPPNt2r	HSK	thr-L[e] nutrient flux	acald[e] nutrient flux
DRPA	HKNTDH	LPLIPA2	LPLIPA4	PPPNt2r	HPPPNt2r	HSK	ACALDt	thr-L[e] nutrient flux
DRPA	HKNTDH	LPLIPA2	LPLIPA4	PPPNt2r	HPPPNt2r	ASPK	thr-L[e] nutrient flux	acald[e] nutrient flux
DRPA	HKNTDH	LPLIPA2	LPLIPA4	PPPNt2r	HPPPNt2r	ASPK	ACALDt	thr-L[e] nutrient flux
DRPA	HKNTDH	PLIPA2	HSDy	pppn[e] nutrient flux	thr-L[e] nutrient flux	3hpppn[e] nutrient flux	acald[e] nutrient flux
DRPA	HKNTDH	PLIPA2	ASAD	pppn[e] nutrient flux	thr-L[e] nutrient flux	3hpppn[e] nutrient flux	acald[e] nutrient flux
DRPA	HKNTDH	PLIPA2	THRabc	THRt4	THRt2r	HSDy	pppn[e] nutrient flux	3hpppn[e] nutrient flux	acald[e] nutrient flux
DRPA	HKNTDH	PLIPA2	THRabc	THRt4	THRt2r	ASAD	pppn[e] nutrient flux	3hpppn[e] nutrient flux	acald[e] nutrient flux
DRPA	HKNTDH	PLIPA2	ACALDt	HSDy	pppn[e] nutrient flux	thr-L[e] nutrient flux	3hpppn[e] nutrient flux
DRPA	HKNTDH	PLIPA2	ACALDt	ASAD	pppn[e] nutrient flux	thr-L[e] nutrient flux	3hpppn[e] nutrient flux
DRPA	HKNTDH	PLIPA2	ACALDt	THRabc	THRt4	THRt2r	HSDy	pppn[e] nutrient flux	3hpppn[e] nutrient flux
DRPA	HKNTDH	PLIPA2	ACALDt	THRabc	THRt4	THRt2r	ASAD	pppn[e] nutrient flux	3hpppn[e] nutrient flux
DRPA	HKNTDH	PLIPA2	THRS	pppn[e] nutrient flux	thr-L[e] nutrient flux	3hpppn[e] nutrient flux	acald[e] nutrient flux
DRPA	HKNTDH	PLIPA2	THRS	THRabc	THRt4	THRt2r	pppn[e] nutrient flux	3hpppn[e] nutrient flux	acald[e] nutrient flux
DRPA	HKNTDH	PLIPA2	THRS	ACALDt	pppn[e] nutrient flux	thr-L[e] nutrient flux	3hpppn[e] nutrient flux
DRPA	HKNTDH	PLIPA2	THRS	ACALDt	THRabc	THRt4	THRt2r	pppn[e] nutrient flux	3hpppn[e] nutrient flux
DRPA	HKNTDH	PLIPA2	HSK	pppn[e] nutrient flux	thr-L[e] nutrient flux	3hpppn[e] nutrient flux	acald[e] nutrient flux
DRPA	HKNTDH	PLIPA2	HSK	THRabc	THRt4	THRt2r	pppn[e] nutrient flux	3hpppn[e] nutrient flux	acald[e] nutrient flux
DRPA	HKNTDH	PLIPA2	HSK	ACALDt	pppn[e] nutrient flux	thr-L[e] nutrient flux	3hpppn[e] nutrient flux
DRPA	HKNTDH	PLIPA2	HSK	ACALDt	THRabc	THRt4	THRt2r	pppn[e] nutrient flux	3hpppn[e] nutrient flux
DRPA	HKNTDH	PLIPA2	ASPK	pppn[e] nutrient flux	thr-L[e] nutrient flux	3hpppn[e] nutrient flux	acald[e] nutrient flux
DRPA	HKNTDH	PLIPA2	ASPK	THRabc	THRt4	THRt2r	pppn[e] nutrient flux	3hpppn[e] nutrient flux	acald[e] nutrient flux
DRPA	HKNTDH	PLIPA2	ASPK	ACALDt	pppn[e] nutrient flux	thr-L[e] nutrient flux	3hpppn[e] nutrient flux
DRPA	HKNTDH	PLIPA2	ASPK	ACALDt	THRabc	THRt4	THRt2r	pppn[e] nutrient flux	3hpppn[e] nutrient flux
[truncated: 9,707 more rows]
